# Supplementary material for: Comparative transcriptome analysis implied a ZEP paralog was a key gene involved in carotenoid accumulation in yellow-fleshed sweetpotato
Source: Sci Rep. 2020 Nov 26;10:20607. doi: 10.1038/s41598-020-77293-7 (PMC7693279; doi:10.1038/s41598-020-77293-7)
Supplement: Supplementary file 2 — Supplementary Tables. [file 41598_2020_77293_MOESM2_ESM.xlsx]

## Sheet: Table S1
Supplementary Table S1. Mean values (n = 3) of shoot and storage root fresh weight, number of storage roots, dry matter and International Commission on Illumination (CIE) l*a*b* values of storage roots in the cultivar Beniharuka (BH) and its two white-fleshed mutants WH2 and WH3.
		Shoot			Storage root
		Fresh weight (g)			Fresh weight (g)			Number of storage roots			Dry matter (%)			l*valuea			a*valuea			b*valuea
BH		592	a		219	a		9	a		26.4	a		57.4	a		-3.5	b		24	a
WH2		582	a		308	a		8.3	a		27.2	a		58.8	a		-1.6	a		10.7	b
WH3		564	a		297	a		9.7	a		27.5	a		60.6	a		-1.7	a		10.6	b
aCIE l*a*b* values were determined by measuring the cross-sections of storage roots. Values followed by the same letter are not significantly different by Tukey’s honestly significant difference (HSD) test (P < 0.05).

## Sheet: Table S2
Supplementary Table S2. Relative content (n = 3) of carotenoids in the storage roots of the cultivar Beniharuka (BH) and its two white-fleshed mutants WH2 and WH3.
		Relative content of carotenoidsa
		1		2		3		4		5		6		7		8		9		10		11		Total
BH		0.05 a		0.02 a		0.05		0.03		0.11		0.06		0.27		0.09		0.12		0.04		0.02 a		1.00 a
WH2		0.06 a		0.02 a		n.d.		n.d.		n.d.		n.d.		n.d.		n.d.		n.d.		n.d.		0.01 a		0.13 b
WH3		0.06 a		0.02 a		n.d.		n.d.		n.d.		n.d.		n.d.		n.d.		n.d.		n.d.		0.01 a		0.14 b
aThe values show the peak area of each carotenoid in high performance liquid chromatography (HPLC) analysis relative to the total peak area of cultivar BH. The numbers of carotenoids are same as those in Fig. 3: unknown (1), unknown (2), unknown (3), ipomoeaxanthin C1 (4), β-cryptoxanthin 5,8-epoxide (5), unknown (6), β-carotene 5,8;5′,8′-diepoxide (cis-isomer) (7), β-carotene 5,8;5′,8′-diepoxide…

## Sheet: Table S3
Supplementary Table S3. Upregulated differentially expressed genes (DEGs) in WH2. TPM, transcripts per million; logFC, log2 fold change.
	BH		WH2			Annotation
Gene ID	TPM		TPM	logFC		UNIPROT_ID	Protein_name
g33979.t1	0.266689		32.8949	6.81208		Not annotated
g20328.t1	0.548268		10.0926	4.08612		7DLGT_CATRO	7-deoxyloganetic acid glucosyl transferase
g20321.t1	0.186085		3.18285	3.97359		7DLGT_CATRO	7-deoxyloganetic acid glucosyl transferase
g43406.t1	0.687329		10.0058	3.76241		F8UV60_NICBE	Glutathione transferase
g10411.t1	0.336959		4.11734	3.49161		Not annotated
g38685.t1	8.31675		95.6503	3.42698		A0A1J6IUA3_NICAT	Uncharacterised protein
g31130.t1	2.34018		25.7052	3.3663		Q9SXH2_IPOBA	24 kDa vacuolar protein VP24
g42432.t1	1.3399		14.4243	3.32442		I3SEQ5_LOTJA	Fe2OG dioxygenase domain-containing protein
g46466.t1	10.5886		113.234	3.32427		A0A3G3C120_ACTDE	Beta-glucosidase 3
g38684.t1	1.78572		18.1242	3.24208		ABAH1_SOLLC	Abscisic acid 8-hydroxylase CYP707A1
g8872.t1	7.81062		77.0684	3.22131		V9NCA4_MANES	Purple acid phosphatase
g14084.t1	1.77083		15.9672	3.08643		A9ZT59_COPJA	Cytochrome P450 (Fragment)
g10520.t1	1.65761		14.8936	3.07948		A0A0K1SBE5_REHGL	R2R3-MYB protein
g39020.t1	1.90204		16.8352	3.06437		A0A0M4MZZ2_CAMSI	Sulfate transporter 3.5
g24051.t1	1.23618		10.9059	3.0522		A9PJN4_9ROSI	Uncharacterised protein
g33708.t1	0.609355		5.32457	3.05134		PDR1_NICPL	Pleiotropic drug resistance protein 1
g12701.t1	4.09314		35.4455	3.0346		Not annotated
g5332.t1	11.5761		99.4422	3.01136		B3RFJ9_PETHY	Cytochrome P450 monooxygenase
g8906.t1	0.638609		5.37955	3.00602		SIGD_ARATH	RNA polymerase sigma factor sigD, chloroplastic
g14314.t1	2.1047		17.9179	3.00022		A0A385MIV3_CAMSI	Putative polyamine transporter At1g31830
g26663.t1	0.698151		6.10604	2.9916		Q9FKM1_ARATH	Hexosyltransferase
g30620.t1	1.73803		14.1626	2.93416		Not annotated
g34142.t1	0.735438		5.93806	2.88663		B6EWY6_LYCBA	Glycosyltransferase
g19217.t1	0.645415		5.21054	2.87711		Not annotated
g9992.t1	1.47291		11.3163	2.86324		A0A3Q8TB42_DIOKA	Transcription factor GLK2
g42448.t1	3.58772		27.567	2.84055		C7A15_VITVI	Beta-amyrin 28-monooxygenase
g24724.t1	1.15096		8.69779	2.81015		A9PC91_POPTR	Uncharacterised protein
g808.t1	1.98677		14.6473	2.7822		A0A068TT54_COFCA	Lipase_GDSL domain-containing protein
g34115.t1	6.47946		46.5706	2.74174		I3STL3_LOTJA	Phytocyanin domain-containing protein
g58341.t1	5.40802		38.3187	2.7319		Q8L6A0_TOBAC	Glutamate dehydrogenase
g4311.t1	0.562501		3.97111	2.71041		A0A068VKF4_COFCA	NB-ARC domain-containing protein
g57833.t1	53.9861		374.837	2.69725		I3S6U6_LOTJA	Uncharacterised protein
g55174.t1	0.967154		6.39806	2.67138		A0A2C9W2J9_MANES	Uncharacterised protein
g21889.t1	0.518545		3.47133	2.63011		A0A1S3YWW3_TOBAC	putative late blight resistance protein homolog R1A-10 isoform X3
g33685.t1	0.410009		2.7361	2.62032		A0A1S3ZWG9_TOBAC	putative late blight resistance protein homolog R1B-16
g49484.t1	0.572259		3.69017	2.60012		A0A1X9IWH8_POPTO	Putative LRR receptor-like serine/threonine-protein kinase At4g08850
g24678.t1	23.8412		152.441	2.58158		B1Q481_CAPCH	Protein DETOXIFICATION
g54671.t1	1.43474		9.04882	2.55216		Q9AT14_CASCR	Beta-amylase
g29692.t1	0.583499		3.65862	2.54211		A9CM11_IPONI	Protein kinase
g60059.t1	5.39063		32.8796	2.53668		A0A3S6ZRJ3_9APIA	AP2/ERF transcription factor
g13132.t1	8.1098		49.3732	2.53209		A0A0K0NLE4_CARPA	AP2/ERF transcription factor ERF7
g29476.t1	27.27		167.635	2.53028		A0A2Z5HVK7_IPOBA	NAC5 protein
g17207.t1	1.37825		8.49638	2.52699		B9I6T9_POPTR	G-patch domain-containing protein
g30786.t1	1.16159		7.10024	2.52414		A0A2P5BS29_PARAD	Glucosidase 2 subunit beta
g7546.t1	3.56244		21.8626	2.5166		B4FAC8_MAIZE	Amino-acid permease BAT1
g13715.t1	11.7835		71.5681	2.51494		A0A1U7X1E2_NICSY	receptor-like protein kinase HAIKU2
g45977.t1	6.42188		38.7061	2.49192		A0A127AUZ7_VERFO	LRR-RLK
g60538.t1	6.36646		37.6186	2.46683		F8WLR9_PETHY	Cytokinin riboside 5-monophosphate phosphoribohydrolase
g24386.t1	2.43505		14.3043	2.46052		A0A1S4DRR3_TOBAC	probable sarcosine oxidase
g38000.t1	4.74208		27.5038	2.45729		Not annotated
g42312.t1	8.23579		48.4975	2.45529		E1CI62_SOYBN	GI2 protein
g21966.t1	1.58614		9.35349	2.45021		A0A1S4DI74_TOBAC	putative late blight resistance protein homolog R1A-10 isoform X1
g27214.t1	1.75359		10.0795	2.44469		B8YIB0_MIRJA	Homeobox leucine zipper protein
g50032.t1	2.06426		11.8566	2.43146		LRL12_ARATH	Isoform 2 of LEAF RUST 10 DISEASE-RESISTANCE LOCUS RECEPTOR-LIKE PROTEIN KINASE-like 1.2
g14911.t1	1.64025		9.4863	2.41469		A0A328DJN1_9ASTE	Lipase_3 domain-containing protein
g61185.t1	42.9316		240.7	2.38701		Q6QLV2_ANTMA	Geranyl diphosphate synthase small subunit
g5802.t1	74.2406		405.186	2.36563		A0A0G3FE81_CAMSI	Flavonoid 3-hydroxylase 1
g1001.t1	4.93011		27.2124	2.36562		Not annotated
g9860.t1	3.31121		18.2216	2.36436		C6ZRN9_SOYBN	Leucine-rich repeat family protein
g60251.t1	0.795912		4.35567	2.3573		A0A3Q7G5L3_SOLLC	Peroxidase
g14093.t1	0.854357		4.68708	2.34515		A0A3G2CJT9_9ROSI	Cytochrome p450
g25809.t1	9.13626		49.7486	2.34156		A0A068U3I9_COFCA	Threonine synthase
g59094.t1	12.9182		69.4065	2.33618		X2KY70_CITSI	TBL1
g57038.t1	0.780013		4.17475	2.31997		Q9XGF5_SOLTU	Rx protein
g4990.t1	32.7567		175.644	2.31567		A0A1R3INX4_COCAP	RNA-processing protein, HAT helix
g5798.t1	0.356312		1.86807	2.276		A0A2Z5U623_SESIN	Uncharacterised protein
g1140.t1	4.13925		21.54	2.26891		C76B6_CATRO	Geraniol 8-hydroxylase
g7818.t1	1.98874		10.2577	2.26567		U75C1_SOLLC	UDP-glycosyltransferase 75C1
g29723.t1	11.5723		59.2274	2.25577		A9CM11_IPONI	Protein kinase
g63872.t1	8.40173		42.4037	2.25016		D2CFQ1_NICAT	Phenylalanine ammonia-lyase
g39254.t1	10.7661		54.2764	2.22412		Q0PJK2_SOYBN	MYB transcription factor MYB185
g53024.t1	2.29347		11.4442	2.21948		M1CYF3_SOLTU	Leucine-rich repeat receptor kinase
g53544.t1	0.908343		4.453	2.21278		A0A2N9J3E0_FAGSY	Uncharacterised protein
g62875.t1	0.382013		1.87604	2.20276		A0A385JIU3_POPTO	Leucine-rich repeat transmembrane protein kinase
g8168.t1	2.4602		12.0652	2.19986		A0A385JHJ8_POPTO	Leucine-rich repeat transmembrane protein kinase
g54776.t1	4.44762		21.7672	2.19907		PAT1_ARATH	Scarecrow-like transcription factor PAT1
g30846.t1	0.889029		4.36618	2.19042		D7TEH1_VITVI	Uncharacterised protein
g13657.t1	8.2303		39.7632	2.19029		EF114_ARATH	Ethylene-responsive transcription factor ERF114
g54217.t1	3.78916		18.2049	2.17797		E4MW53_EUTHA	mRNA, clone RTFL01-05-J18
g58155.t1	2.45826		11.7208	2.15967		A0A3Q9BHN7_PANGI	Cytochrome P450 CYP94C115
g31004.t1	3.71595		17.5211	2.14544		VINSY_RAUSE	Vinorine synthase
g54792.t1	23.0469		108.531	2.14229		A0A1S3ZQ60_TOBAC	glutamic acid-rich protein-like
g22044.t1	1.22829		5.72428	2.11663		Not annotated
g48522.t1	4.06494		18.6846	2.1148		Not annotated
g20374.t1	27.5578		127.36	2.11434		I3SV30_LOTJA	Fe2OG dioxygenase domain-containing protein
g13922.t1	18.3547		84.6601	2.11396		ERF92_ARATH	Ethylene-responsive transcription factor 1B
g61666.t1	0.521825		2.38889	2.10061		A0A2G2XLH0_CAPBA	NB-ARC domain-containing protein
g60431.t1	4.82996		22.2165	2.09961		Q9FZ13_SOLTU	Tuber-specific and sucrose-responsive element binding factor
g57036.t1	0.607162		2.77077	2.09497		B0FWN8_SOLTU	Resistance protein PSH-RGH7
g57394.t1	1.47133		6.75952	2.08529		B9T4S5_RICCO	Zinc finger protein, putative
g49455.t1	1.75033		7.8964	2.07707		A0A0P0C6U2_CATRO	Phytochrome interacting factor 1
g59737.t1	7.98398		35.8308	2.07596		A7J0C1_COFCA	Sugar transport protein
g9816.t1	1.51682		6.86037	2.06873		F2DR52_HORVV	Predicted protein (Fragment)
g57832.t1	11.4129		51.1515	2.06602		A0A0C4ZQZ4_MANES	Annexin
g45970.t1	5.78129		25.8697	2.06416		A0A142DVG2_SOLTU	Bidirectional sugar transporter SWEET
g57285.t1	1.92902		8.63068	2.0613		F6GVG4_VITVI	Uncharacterised protein
g1137.t1	17.5678		78.6952	2.05929		Q94G63_CITSI	Ethylene-induced esterase
g30156.t1	1.88813		8.44515	2.03932		Q5NE18_SOLLC	Formate dehydrogenase, mitochondrial
g22583.t1	1.77626		7.73023	2.03475		Not annotated
g31278.t1	1.66657		7.27746	2.03386		Not annotated
g2600.t1	0.667367		2.8846	2.03369		MSI4_ARATH	WD-40 repeat-containing protein MSI4
g51746.t1	55.0667		242.82	2.03259		WRK40_ARATH	Probable WRKY transcription factor 40
g29821.t1	2.30389		10.0647	2.02754		B7FN94_MEDTR	Uncharacterised protein
g38353.t1	26.0039		112.511	2.01854		A0A142KXI2_IPOBA	MYC2-1
g43022.t1	1.78791		7.72749	2.01398		Not annotated
g8329.t1	2.27066		9.73264	2.01349		Not annotated
g4843.t1	5.88141		25.2984	2.01298		A0A3Q7FMR7_SOLLC	RING-type E3 ubiquitin transferase
g59260.t1	26.1123		113.777	2.01273		A0A1D9CFH7_VACCO	Transcription factor BHLH019 (Fragment)
g37574.t1	1.95053		8.55456	2.01169		A0A142DVG2_SOLTU	Bidirectional sugar transporter SWEET
g47176.t1	10.2889		44.2576	2.00651		C6T305_SOYBN	C2H2-type domain-containing protein
g43025.t1	61.0651		260.12	2.00291		B9IIA1_POPTR	HD-ZIP family protein

## Sheet: Table S4
Supplementary Table S4. Upregulated DEGs in WH3.
	BH		WH3			Annotation
Gene ID	TPM		TPM	logFC		UNIPROT_ID	Protein_name
g25336.t1	0.294493		26.8072	6.24074		BH036_ARATH	Transcription factor bHLH36
g54724.t1	0.231451		18.1425	6.05596		A0A1L6K470_POPTO	Cellulose synthase-like protein B2
g31130.t1	2.34018		151.311	5.78484		Q9SXH2_IPOBA	24 kDa vacuolar protein VP24
g4095.t1	1.31419		77.7353	5.64909		A0A2Z7BCB8_9LAMI	Patatin
g46466.t1	10.5886		558.514	5.47644		A0A3G3C120_ACTDE	Beta-glucosidase 3
g17687.t1	0.0730511		3.79594	5.44773		C85A1_SOLLC	Cytochrome P450 85A1
g46058.t1	0.455979		18.6429	5.11415		Q96470_IPONI	Pn47p
g33708.t1	0.609355		23.7591	5.04793		PDR1_NICPL	Pleiotropic drug resistance protein 1
g34097.t1	8.78703		298.472	4.84048		C74A2_PARAR	Allene oxide synthase
g25510.t1	0.821907		28.0767	4.83048		I3SV30_LOTJA	Fe2OG dioxygenase domain-containing protein
g20321.t1	0.186085		6.07263	4.77925		7DLGT_CATRO	7-deoxyloganetic acid glucosyl transferase
g50326.t1	0.276449		8.62988	4.72036		Q1KSC6_SOLLC	Aromatic amino acid decarboxylase 1A
g7833.t1	0.221837		6.99827	4.71953		APY_SOLTU	Apyrase
g24337.t1	0.127306		4.04378	4.70028		Q9M332_ARATH	AT3g53950/F5K20_250
g20328.t1	0.548268		16.8127	4.68661		7DLGT_CATRO	7-deoxyloganetic acid glucosyl transferase
g14911.t1	1.64025		49.6231	4.6548		A0A328DJN1_9ASTE	Lipase_3 domain-containing protein
g21571.t1	0.319662		9.40144	4.59577		A0A0U1ZL01_LINUS	Cytokinin oxidase 7
g14315.t1	0.52852		15.303	4.58165		Not annotated
g26519.t1	0.0760526		2.14499	4.56303		A0A1S4DI74_TOBAC	putative late blight resistance protein homolog R1A-10 isoform X1
g63881.t1	1.48295		41.4968	4.51689		Not annotated
g31134.t1	2.14143		53.8249	4.41581		Q9SXH2_IPOBA	24 kDa vacuolar protein VP24
g12701.t1	4.09314		93.1255	4.29341		Not annotated
g37403.t1	1.60228		37.2297	4.28551		C6T847_SOYBN	Uncharacterised protein
g1002.t1	5.01967		116.297	4.28052		A0A0M3LQV6_CATRO	BHLH iridoid synthesis 2
g25092.t1	1.05325		23.8373	4.27857		D9ZIL2_MALDO	ABI3L domain class transcription factor
g30636.t1	0.205723		4.66515	4.25675		NCED1_SOLLC	9-cis-epoxycarotenoid dioxygenase NCED1, chloroplastic
g808.t1	1.98677		44.6121	4.25051		A0A068TT54_COFCA	Lipase_GDSL domain-containing protein
g57833.t1	53.9861		1203.22	4.2405		I3S6U6_LOTJA	Uncharacterised protein
g34115.t1	6.47946		141.494	4.20425		I3STL3_LOTJA	Uncharacterised protein
g55174.t1	0.967154		20.8663	4.19655		A0A2C9W2J9_MANES	Uncharacterised protein
g14314.t1	2.1047		45.0246	4.19137		A0A385MIV3_CAMSI	Putative polyamine transporter At1g31830
g31514.t1	2.37674		51.6374	4.17903		A0A1U7UZB7_NICSY	putative UPF0481 protein At3g02645
g63382.t1	6.24857		131.839	4.14101		ROMT_VITVI	Trans-resveratrol di-O-methyltransferase
g5332.t1	11.5761		236.804	4.12499		B3RFJ9_PETHY	Cytochrome P450 monooxygenase
g38016.t1	0.679215		13.8106	4.12352		A0A438E495_VITVI	RING-type E3 ubiquitin transferase
g58357.t1	0.743251		15.2558	4.09985		U6A8C0_PETHY	Fatty acyl-CoA reductase
g60251.t1	0.795912		15.9709	4.08882		A0A3Q7G5L3_SOLLC	Peroxidase
g9185.t1	0.594873		12.0895	4.07748		ARGI1_ORYSJ	Arginase 1, mitochondrial
g29821.t1	2.30389		46.2238	4.07332		B7FN94_MEDTR	Uncharacterised protein
g45977.t1	6.42188		125.161	4.0427		A0A127AUZ7_VERFO	LRR-RLK
g42692.t1	8.73185		167.81	4.02156		PDR1_NICPL	Pleiotropic drug resistance protein 1
g4098.t1	1.60385		31.1469	4.01399		A5ATV8_VITVI	Patatin
g42432.t1	1.3399		25.553	4.00885		I3SEQ5_LOTJA	Fe2OG dioxygenase domain-containing protein
g7838.t1	0.441111		8.45092	3.98814		A0A2Z4HIE9_PASED	Alpha-L-fucosidase 1-like protein (Fragment)
g1001.t1	4.93011		90.6434	3.95377		Not annotated
g8872.t1	7.81062		131.926	3.86808		V9NCA4_MANES	Purple acid phosphatase
g33888.t1	1.23805		21.5718	3.85974		A0A1W6Q753_BETPL	MYC4
g42448.t1	3.58772		60.5355	3.83409		C7A15_VITVI	Beta-amyrin 28-monooxygenase
g63360.t1	11.9614		199.951	3.80764		ROMT_VITVI	Trans-resveratrol di-O-methyltransferase
g8906.t1	0.638609		10.3463	3.80162		SIGD_ARATH	RNA polymerase sigma factor sigD, chloroplastic
g18629.t1	0.324405		5.15066	3.73748		BAMS_SOLLC	Beta-amyrin synthase
g7404.t1	10.3498		163.194	3.72857		M1CZY7_SOLTU	Uncharacterised protein
g10099.t1	8.15663		126.926	3.71014		A0A220QTH6_9SOLA	AP2-like ethylene-responsive transcription factor
g49455.t1	1.75033		27.1031	3.69896		A0A0P0C6U2_CATRO	Phytochrome interacting factor 1
g16054.t1	0.555118		8.68017	3.68898		LOR4_ARATH	Protein LURP-one-related 4
g39254.t1	10.7661		165.667	3.68594		Q0PJK2_SOYBN	MYB transcription factor MYB185
g7546.t1	3.56244		53.5802	3.67452		B4FAC8_MAIZE	Amino-acid permease BAT1
g18043.t1	1.13404		17.0236	3.66405		A0A1B0NUI6_CARTI	ANS
g59263.t1	1.1803		17.6387	3.64672		NES2_FRAAN	(3S,6E)-nerolidol synthase 2, chloroplastic/mitochondrial
g47272.t1	4.23599		61.5474	3.61177		RNLE_SOLLC	Extracellular ribonuclease LE
g63872.t1	8.40173		120.413	3.60631		D2CFQ1_NICAT	Phenylalanine ammonia-lyase
g25308.t1	2.61498		37.5531	3.59868		P2A14_ARATH	F-box protein PP2-A14
g59653.t1	0.307664		4.39104	3.59588		Y4744_ARATH	Uncharacterised protein
g17255.t1	19.6722		281.316	3.59142		J9Y6P6_NICBE	Salicylic acid-binding protein 2
g51012.t1	1.23489		17.6538	3.56476		BPPS_SALOF	(+)-bornyl diphosphate synthase, chloroplastic
g19905.t1	0.521806		7.25877	3.55773		A0A1C8M5K2_MALDO	Polyamine oxidase 5
g37613.t1	2.29527		30.8954	3.50347		K4B8G7_SOLLC	Nodulin26-like intrinsic protein 12
g10520.t1	1.65761		21.4588	3.49949		A0A0K1SBE5_REHGL	R2R3-MYB protein
g51014.t1	0.438205		6.05315	3.48913		GTPS_CITLI	Gamma-terpinene synthase, chloroplastic
g43062.t1	4.68216		61.639	3.47126		A0A498IBM6_MALDO	BHLH domain-containing protein
g42056.t1	0.833881		11.0165	3.46287		PUP1_ARATH	Purine permease 1
g36079.t1	1.76089		23.1058	3.46047		MCA9_ARATH	Metacaspase-9
g13388.t1	2.05315		26.631	3.44088		Not annotated
g13715.t1	11.7835		149.425	3.43861		A0A1U7X1E2_NICSY	receptor-like protein kinase HAIKU2
g57832.t1	11.4129		145.119	3.43214		A0A0C4ZQZ4_MANES	Annexin
g38684.t1	1.78572		22.2212	3.42985		ABAH1_SOLLC	Abscisic acid 8-hydroxylase CYP707A1
g25809.t1	9.13626		114.65	3.40083		A0A068U3I9_COFCA	Threonine synthase
g47681.t1	0.894752		11.17	3.39461		A9PHG2_POPTR	Arogenate dehydratase
g54736.t1	3.97431		49.9303	3.38676		Q93YF8_NICAT	Fatty acid hydroperoxide lyase, chloroplastic
g23527.t1	9.24239		112.397	3.37265		AOS3_SOLLC	Allene oxide synthase 3
g24678.t1	23.8412		288.793	3.36213		B1Q481_CAPCH	Protein DETOXIFICATION
g1318.t1	1.74938		21.213	3.36084		AB19B_ARATH	ABC transporter B family member 19
g5438.t1	3.98359		48.3049	3.34163		B9S3X5_RICCO	Shikimate dehydrogenase, putative
g45970.t1	5.78129		69.1503	3.34013		A0A142DVG2_SOLTU	Bidirectional sugar transporter SWEET
g17207.t1	1.37825		16.2293	3.32707		B9I6T9_POPTR	G-patch domain-containing protein
g26299.t1	0.569081		6.69111	3.3183		F1BPV5_SOLPN	Arogenate dehydrogenase 1
g54671.t1	1.43474		16.8831	3.3144		Q9AT14_CASCR	Beta-amylase
g31513.t1	0.875234		10.3403	3.28857		A0A1S4AST3_TOBAC	putative UPF0481 protein At3g02645
g30023.t1	2.31715		26.9537	3.28459		C85A1_SOLLC	Cytochrome P450 85A1
g54594.t1	1.24415		14.5088	3.2837		A0A0U2RXW6_9ROSA	BHLH transcription factor
g41068.t1	0.709307		8.24308	3.28136		I3T5F0_LOTJA	C2H2-type domain-containing protein
g12164.t1	1.4857		17.1435	3.27865		B9I308_POPTR	HD-ZIP family protein
g54101.t1	5.14359		58.1135	3.26385		GH36_ARATH	Indole-3-acetic acid-amido synthetase GH3.6
g61179.t1	0.615309		7.03824	3.259		CDPK9_ARATH	Calcium-dependent protein kinase 9
g25163.t1	0.475338		5.46597	3.25762		Q8H0I7_PETHY	Cytochrome P450
g59094.t1	12.9182		145.277	3.25559		X2KY70_CITSI	TBL1
g59737.t1	7.98398		88.966	3.24538		A7J0C1_COFCA	Sugar transport protein
g10349.t1	0.655052		7.48744	3.2437		BAMS_SOLLC	Beta-amyrin synthase
g30620.t1	1.73803		19.0028	3.21975		Not annotated
g37401.t1	5.64711		61.4791	3.18805		A0A484K3N3_9ASTE	Uncharacterised protein
g19965.t1	0.825663		8.87398	3.18474		A0A1C8M5M0_MALDO	Polyamine oxidase 6
g4311.t1	0.562501		5.92716	3.17328		A0A068VKF4_COFCA	NB-ARC domain-containing protein
g58155.t1	2.45826		25.6294	3.16677		A0A3Q9BHN7_PANGI	Cytochrome P450 CYP94C115
g37408.t1	0.807155		8.67484	3.16377		I3SXT2_LOTJA	Uncharacterised protein
g60538.t1	6.36646		66.1652	3.15917		F8WLR9_PETHY	Cytokinin riboside 5-monophosphate phosphoribohydrolase
g13161.t1	1.76983		18.2917	3.13576		A0A110AXN9_9SOLA	Polyphenol oxidase (Fragment)
g37764.t1	4.41803		45.0451	3.13345		A0A2K8BMF4_HEVBR	Cysteine proteinase SAG12H12
g19639.t1	1.40354		14.6009	3.13072		Q307X1_IPONI	1-aminocyclopropane-1-carboxylate synthase
g35240.t1	8.68431		89.5512	3.12583		A0A0L9T9K8_PHAAN	Uncharacterised protein
g540.t1	3.94811		41.5109	3.12495		Q9M723_SOLLC	Pto-responsive gene 1 protein
g10449.t1	0.823662		8.54858	3.1213		Q2VCL4_SOLTU	Uncharacterised protein
g19793.t1	9.71564		100.22	3.11646		A0A1L6K5T7_POPTO	Uncharacterised protein
g17183.t1	0.445669		4.57885	3.11625		A0A2G3AB66_CAPAN	Uncharacterised protein
g29802.t1	75.8381		778.918	3.1149		K9JEL4_IPOBA	Cinnamyl alcohol dehydrogenase
g19784.t1	1.3222		13.4821	3.11189		Q8GZF1_SOLLC	Dehydration responsive element binding protein
g46464.t1	9.53722		98.8846	3.11113		A0A3G3C120_ACTDE	Beta-glucosidase 3
g30627.t1	94.196		955.498	3.09854		PPO2_IPOBA	Polyphenol oxidase II, chloroplastic
g39020.t1	1.90204		18.8342	3.08572		A0A0M4MZZ2_CAMSI	Sulfate transporter 3.5
g4990.t1	32.7567		329.813	3.08342		A0A1R3INX4_COCAP	RNA-processing protein, HAT helix
g60059.t1	5.39063		50.9881	3.07535		A0A3S6ZRJ3_9APIA	AP2/ERF transcription factor
g37769.t1	1.90352		19.0327	3.07489		A0A3Q7HBL2_SOLLC	Glutamate receptor
g43150.t1	56.9658		570.308	3.07134		A7J0C1_COFCA	Sugar transport protein
g49484.t1	0.572259		5.61421	3.06509		A0A1X9IWH8_POPTO	Putative LRR receptor-like serine/threonine-protein kinase At4g08850
g37804.t1	4.22309		40.7585	3.05795		A0A2K8BMF4_HEVBR	Cysteine proteinase SAG12H12
g25506.t1	9.6944		96.1116	3.05412		FAD3C_SESIN	Omega-3 fatty acid desaturase, chloroplastic
g10977.t1	0.611473		6.04889	3.04716		A0A2R6QJY7_ACTCH	Protein ECERIFERUM 26-like
g2024.t1	1.14622		11.0637	3.04278		Not annotated
g50765.t1	1.30084		12.8205	3.03225		A0A498IT94_MALDO	Uncharacterised protein
g20266.t1	1.63506		15.8941	3.02652		C6TE62_SOYBN	RING-type domain-containing protein
g14749.t1	19.2588		184.901	3.02452		A0A142KXI4_IPOBA	MYC2-2
g9816.t1	1.51682		14.4473	3.02165		F2DR52_HORVV	Predicted protein (Fragment)
g54217.t1	3.78916		35.8852	3.02102		E4MW53_EUTHA	mRNA, clone RTFL01-05-J18
g59417.t1	42.0406		406.844	3.01369		A9PBZ0_POPTR	Uncharacterised protein
g61185.t1	42.9316		407.573	3.01138		Q6QLV2_ANTMA	Geranyl diphosphate synthase small subunit
g8265.t1	1.59477		15.1339	3.00842		Q9FRU4_SOYBN	Putative nitrate transporter NRT1-3
g19396.t1	2.57407		24.296	2.98846		MGL_ARATH	Methionine gamma-lyase
g1019.t1	24.2414		223.707	2.96276		PSK_ASPOF	Phytosulfokines
g19792.t1	3.71362		34.439	2.96113		A0A221LB22_SESPO	ABC transporter ATP-binding protein
g34757.t1	6.35225		57.7408	2.95175		Q53C60_NEROL	Gibberellin 2 oxidase
g55180.t1	0.978972		8.93016	2.94827		LOX31_SOLTU	Linoleate 13S-lipoxygenase 3-1, chloroplastic
g5798.t1	0.356312		3.29507	2.94526		A0A2Z5U623_SESIN	Uncharacterised protein
g14084.t1	1.77083		15.7628	2.9408		A9ZT59_COPJA	Cytochrome P450 (Fragment)
g20374.t1	27.5578		247.204	2.93071		I3SV30_LOTJA	Fe2OG dioxygenase domain-containing protein
g26522.t1	4.53157		40.1161	2.92884		PME3_ARATH	Pectinesterase/pectinesterase inhibitor 3
g13590.t1	5.90399		53.3249	2.92464		A9PH33_POPTR	Uncharacterised protein
g27214.t1	1.75359		15.1928	2.91849		B8YIB0_MIRJA	Homeobox leucine zipper protein
g23525.t1	30.8041		274.091	2.91843		LOX16_SOLTU	Linoleate 9S-lipoxygenase 6 (Fragment)
g20532.t1	1.35715		12.0965	2.90483		BH036_ARATH	Transcription factor bHLH36
g46579.t1	3.42255		30.3442	2.90209		G3BGV1_SOLLC	TCP transcription factor 11
g23588.t1	1.48805		12.9538	2.89177		Q1A3E1_PETIN	Cytochrome P450 CYP74C9
g8416.t1	4.98267		43.862	2.88551		Q93X99_IPOBA	Proteinase inhibitor
g57394.t1	1.47133		12.8479	2.87744		B9T4S5_RICCO	Zinc finger protein, putative
g38685.t1	8.31675		69.7591	2.87439		A0A1J6IUA3_NICAT	Uncharacterised protein
g19481.t1	16.3036		140.73	2.87277		A0A1X9IT09_POPTO	RING-type domain-containing protein
g37574.t1	1.95053		17.0082	2.87133		A0A142DVG2_SOLTU	Bidirectional sugar transporter SWEET
g8168.t1	2.4602		21.0452	2.87086		A0A385JHJ8_POPTO	Leucine-rich repeat transmembrane protein kinase
g20792.t1	5.18602		44.7905	2.86661		E4MVW8_EUTHA	mRNA, clone RTFL01-06-O09
g58655.t1	39.0639		336.497	2.86109		A1XEI5_TOBAC	CYP98A33v1
g58862.t1	2.62088		22.3136	2.8595		DIOX6_ARATH	Probable 2-oxoglutarate-dependent dioxygenase At3g111800
g5071.t1	14.3445		121.569	2.84669		F6GXY9_VITVI	Uncharacterised protein
g58486.t1	1.01798		8.64603	2.84481		A0A0U2N1X6_9ROSI	Leucine-rich repeat receptor protein CLAVATA1-2
g24300.t1	17.6468		149.458	2.84258		A9PFF5_POPTR	Uncharacterised protein
g1219.t1	18.9018		158.986	2.82938		AVT6A_ARATH	Amino acid transporter AVT6A
g54776.t1	4.44762		36.1606	2.81196		PAT1_ARATH	Scarecrow-like transcription factor PAT1
g24724.t1	1.15096		9.37981	2.8062		A9PC91_POPTR	Uncharacterised protein
g30846.t1	0.889029		7.32334	2.80259		D7TEH1_VITVI	Uncharacterised protein
g33950.t1	0.93614		7.64516	2.78331		A0A2R6QJY7_ACTCH	Protein ECERIFERUM 26-like
g16681.t1	41.3276		334.638	2.77542		A0A346H786_9FABA	Transcription factor
g47173.t1	6.02114		48.9314	2.77465		I3SHI1_MEDTR	Uncharacterised protein
g24051.t1	1.23618		9.82423	2.75793		A9PJN4_9ROSI	Uncharacterised protein
g23523.t1	7.11399		56.2076	2.75456		Q6X5R7_NICAT	Lipoxygenase
g38353.t1	26.0039		205.395	2.74702		A0A142KXI2_IPOBA	MYC2-1
g37895.t1	0.621132		4.88218	2.74438		A0A1S3YXH6_TOBAC	Sulfotransferase
g30402.t1	0.482765		3.86391	2.74432		SCP6_ARATH	Isoform 2 of Serine carboxypeptidase-like 6
g1137.t1	17.5678		138.266	2.74358		Q94G63_CITSI	Ethylene-induced esterase
g45982.t1	0.549496		4.26612	2.73925		F6HMD4_VITVI	Non-specific serine/threonine protein kinase
g21318.t1	4.40198		34.6508	2.73735		DREB3_ARATH	Dehydration-responsive element-binding protein 3
g58629.t1	0.784538		6.19757	2.73714		W0FBV8_POPTR	Cytochrome P450
g41402.t1	0.276574		2.17132	2.73567		A0A140G4X1_9ROSI	LRR-RLK (Fragment)
g7822.t1	0.622045		4.92446	2.7331		APY_SOLTU	Apyrase
g2600.t1	0.667367		5.22934	2.73111		MSI4_ARATH	WD-40 repeat-containing protein MSI4
g55031.t1	2.62978		20.863	2.7277		F1CWB4_MANIN	U6 snRNA-associated Sm-like protein LSm1
g8014.t1	0.570475		4.52405	2.72617		Q9LIF4_ARATH	2-oxoglutarate (2OG) and Fe(II)-dependent oxygenase superfamily protein
g54416.t1	2.07624		16.2108	2.71548		A0A484M3T1_9ASTE	Uncharacterised protein
g41928.t1	0.779677		6.05441	2.71524		C5NM78_TOBAC	Cytochrome P450
g7872.t1	0.824734		6.43365	2.70403		APY_SOLTU	Apyrase
g27170.t1	4.82819		37.1023	2.70401		4CL2_ORYSJ	Probable 4-coumarate--CoA ligase 2
g54933.t1	1.34377		10.2153	2.69525		A0A1S4AC13_TOBAC	Uncharacterised protein
g43434.t1	7.72564		58.6558	2.68789		A4GVL9_SOLLC	Gibberellin 2-oxidase
g5011.t1	0.674119		5.13553	2.6829		A9PHC3_POPTR	Fe2OG dioxygenase domain-containing protein
g7818.t1	1.98874		14.6736	2.68177		U75C1_SOLLC	UDP-glycosyltransferase 75C1
g60443.t1	1.29667		9.81509	2.66853		AOS2_SOLLC	Allene oxide synthase 2, chloroplastic
g54932.t1	0.343132		2.49555	2.66008		M0ZYB9_SOLTU	Receptor protein kinase CLAVATA1
g60622.t1	0.47553		3.56259	2.65693		A0A3G2CJZ7_9ROSI	Cytochrome p450
g19477.t1	4.86072		36.5944	2.65443		ABIL3_ARATH	Protein ABIL3
g58791.t1	10.4846		76.7689	2.64998		C4P7W2_VITVI	Non-specific serine/threonine protein kinase
g42089.t1	14.0092		102.792	2.64797		Q9LWB0_SOLLC	Homeodomain protein
g9486.t1	12.8758		94.3425	2.64641		B9H586_POPTR	C2H2 family protein
g31005.t1	0.834285		6.1779	2.64292		A0A1B0VRR0_9LAMI	Acyltransferase ACT3
g16871.t1	0.554383		4.02082	2.6337		A0A328E4X6_9ASTE	Uncharacterised protein
g42312.t1	8.23579		59.3306	2.62771		E1CI62_SOYBN	GI2 protein
g42106.t1	3.21367		23.2673	2.62462		A0A140G4X1_9ROSI	LRR-RLK (Fragment)
g14003.t1	1.46805		10.5719	2.61866		AMT11_SOLLC	Ammonium transporter 1 member 1
g19952.t1	1.38721		10.0854	2.60936		Not annotated
g53851.t1	2.87491		20.5486	2.60421		K4C8Q3_SOLLC	Leucine-rich repeat receptor-like kinase
g58889.t1	72.1657		513.458	2.60037		S5ZRH5_9ERIC	Anthocyanin 5-aromatic acyltransferase
g41461.t1	4.62445		33.0992	2.6003		A0A1S3YZ10_TOBAC	protein SMAX1-LIKE 3-like
g59139.t1	16.882		119.305	2.59986		Q6J330_PYRPY	Leucine-rich repeat receptor-like protein kinase (Fragment)
g5802.t1	74.2406		525.34	2.59922		A0A0G3FE81_CAMSI	Flavonoid 3-hydroxylase 1
g34957.t1	1.47862		10.5705	2.59727		A9PHZ1_POPTR	PKS_ER domain-containing protein
g24440.t1	54.8967		391.014	2.58411		M9VZC1_CAMSI	AMP deaminese
g31004.t1	3.71595		25.9564	2.58272		VINSY_RAUSE	Vinorine synthase
g35164.t1	0.97558		6.87573	2.58263		A0A411DV93_9APIA	Dirigent protein
g19369.t1	6.96408		49.3593	2.57524		MGL_ARATH	Methionine gamma-lyase
g8891.t1	0.893032		6.3213	2.5722		A0A290GEB8_ARAHY	Resistance protein (Fragment)
g18076.t1	2.94028		20.6305	2.57106		LAX2_MEDTR	Auxin transporter-like protein 2
g61039.t1	2.49957		17.6009	2.57093		Q9XF70_HEVBR	Thioredoxin h
g40997.t1	4.72127		33.1391	2.57069		A0A0A7RMW7_PRUPE	Potassium transporter
g42755.t1	9.2274		64.5125	2.56884		K4BXW5_SOLLC	14-3-3 protein 12
g59123.t1	3.46115		24.4231	2.56601		A0A1U8FCD8_CAPAN	Uncharacterised protein
g54220.t1	2.75475		19.1203	2.56251		Q2PER5_TRIPR	Putative early nodulin-like 2 predicted GPI-anchored protein (Fragment)
g30876.t1	0.993581		6.89423	2.54966		MAT1_TOBAC	Phenolic glucoside malonyltransferase 1
g56.t1	1.48721		10.3711	2.54781		A2PZD4_IPONI	Cytochrome P450
g7728.t1	0.517036		3.4828	2.54191		Q70C53_SOLTU	1,3-beta-D-glucan glucanohydrolase (Glucan endo-1,3-beta-glucosidase a)
g17398.t1	1.1839		8.16661	2.54054		A0A1S4A041_TOBAC	protein ENHANCED DISEASE RESISTANCE 2-like
g20847.t1	28.2653		193.813	2.53835		A0A1S4BZ22_TOBAC	AAA-ATPase At3g28580-like
g25444.t1	1.84405		12.8679	2.53622		A0A314L392_NICAT	Uncharacterised protein
g60528.t1	0.605431		4.12633	2.53495		KN7H_ORYSJ	Kinesin-like protein KIN-7H
g61301.t1	3.94016		26.9066	2.53345		M1T564_9ROSI	BTB/POZ domain-containing protein
g50002.t1	14.0603		95.9482	2.53233		I3S0Q1_MEDTR	C2H2-type domain-containing protein
g29758.t1	1.19102		8.249	2.53185		A0A1I9VYJ3_IPOBA	JAZ2b
g45980.t1	23.0899		155.329	2.52312		F6HMD4_VITVI	Non-specific serine/threonine protein kinase
g59422.t1	9.19588		61.614	2.52186		G3BGV1_SOLLC	TCP transcription factor 11
g14093.t1	0.854357		5.80975	2.51833		A0A3G2CJT9_9ROSI	Cytochrome p450
g34405.t1	12.5188		83.6167	2.51606		ACCO1_PETHY	1-aminocyclopropane-1-carboxylate oxidase 1
g12815.t1	0.725269		4.87179	2.5088		A0A1L6K4Q3_POPTO	Uncharacterised protein
g27243.t1	2.52128		16.5742	2.50258		A0A0C4L7T6_POPTR	Populus trichocarpa pseudo-response regulator 5b mRNA
g7543.t1	1.51684		10.2639	2.4999		A0A385MIA5_CAMSI	Amino-acid permease BAT2
g9129.t1	1.79946		12.1565	2.49854		ERF34_ARATH	Ethylene-responsive transcription factor ERF034
g4718.t1	0.523191		3.53024	2.49682		CN15B_MEDTR	Protein CNGC15b
g13132.t1	8.1098		50.98	2.49585		A0A0K0NLE4_CARPA	AP2/ERF transcription factor ERF7
g27036.t1	1.77517		11.5894	2.49541		A0A0C4L7T6_POPTR	Populus trichocarpa pseudo-response regulator 5b mRNA
g29718.t1	0.740847		4.93689	2.49395		A9CM11_IPONI	Protein kinase
g875.t1	1.13933		7.62415	2.49252		SBT32_ARATH	Subtilisin-like protease SBT3.2
g21335.t1	1.17884		7.90003	2.48896		F6H3E2_VITVI	Uncharacterised protein
g30786.t1	1.16159		7.57982	2.47428		A0A2P5BS29_PARAD	Glucosidase 2 subunit beta
g24743.t1	22.9635		152.066	2.47338		B4FZR5_MAIZE	Transmembrane amino acid transporter family protein
g4509.t1	24.1741		158.971	2.47302		Q9SUZ8_ARATH	At3g52060
g50412.t1	50.7626		330.33	2.47111		A0A0X9UMI8_GOSBA	Cotton nucleoredoxin 1
g55275.t1	2.17914		14.2322	2.46999		A0A0H5AWF5_NICBE	PDR-type ACB transporter
g18868.t1	0.425577		2.81857	2.46695		BAMS_SOLLC	Beta-amyrin synthase
g24386.t1	2.43505		15.3135	2.46424		A0A1S4DRR3_TOBAC	probable sarcosine oxidase
g59682.t1	16.5145		108.705	2.46192		A0A1L6CB10_9ROSI	AP2/ERF domain-containing transcription factor
g47176.t1	10.2889		66.4269	2.45966		C6T305_SOYBN	C2H2-type domain-containing protein
g26392.t1	18.2063		118.426	2.45697		I3S2T9_LOTJA	Protein-serine/threonine phosphatase
g54369.t1	7.59006		49.1325	2.44927		K4CGG1_SOLLC	WRKY16 protein
g24750.t1	26.182		167.394	2.44498		ILL6_ORYSJ	IAA-amino acid hydrolase ILR1-like 6
g13267.t1	5.29382		33.7113	2.43913		HFA6B_ARATH	Heat stress transcription factor A-6b
g35427.t1	18.5013		118.089	2.43758		A0A1U7YAE0_NICSY	Uncharacterised protein
g1140.t1	4.13925		26.2728	2.43105		C76B6_CATRO	Geraniol 8-hydroxylase
g24598.t1	1.80304		11.3446	2.42831		I3NN77_SOLLC	WRKY3
g29184.t1	1.34096		8.40059	2.42704		D7KZA6_ARALL	Protein kinase domain-containing protein
g7369.t1	0.972505		6.19214	2.42407		Not annotated
g28686.t1	4.34506		27.3817	2.41619		A0A1U7YPE5_NICSY	WAT1-related protein
g45979.t1	6.82364		42.7864	2.41464		F6HMD4_VITVI	Non-specific serine/threonine protein kinase
g54155.t1	6.7983		42.696	2.41439		ENL2_ARATH	Early nodulin-like protein 2
g64061.t1	30.3801		190.193	2.41093		A0A076V4W1_CAPAN	DSR6
g34471.t1	1.12043		6.76322	2.40694		PERN_IPOBA	Neutral peroxidase
g29692.t1	0.583499		3.61949	2.40651		A9CM11_IPONI	Protein kinase
g37512.t1	2.54095		16.0758	2.40362		M1AAY0_SOLTU	Bidirectional sugar transporter SWEET
g24573.t1	1.71279		10.8002	2.40181		V5K8C1_9ROSI	Ovate family protein 1
g40946.t1	2.0797		13.1466	2.40129		I3T5F0_LOTJA	C2H2-type domain-containing protein
g27615.t1	2.55571		15.7837	2.39886		Not annotated
g869.t1	7.60967		46.6083	2.39392		A0A024AXB5_TOBAC	Flavonoid biosynthesis oxidoreductase protein
g1131.t1	9.84947		60.1989	2.39143		A9P9B5_POPTR	Dof-type domain-containing protein
g16759.t1	4.21178		25.671	2.39116		A0A2R6S3A1_ACTCH	VQ motif-containing protein
g43834.t1	0.531653		3.25774	2.38389		A0A2N9GVF4_FAGSY	Protein kinase domain-containing protein
g20406.t1	11.364		70.0507	2.37332		FRI4_SOYBN	Ferritin-4, chloroplastic
g61504.t1	3.86982		22.8564	2.36983		BEE3_ARATH	Transcription factor BEE 3
g59279.t1	13.7138		83.8412	2.36958		A0A1X9IWG6_POPTO	Uncharacterised protein
g30201.t1	4.25801		25.5014	2.3637		J7RA72_HORVU	Putative lysine/histidine transporter
g29832.t1	0.449518		2.69183	2.36271		Q6BCY1_IPOBA	Gag-Pol
g40949.t1	1.50629		9.21174	2.35934		A0A2G3B8H5_CAPCH	IAA-amino acid hydrolase ILR1-like 1
g3906.t1	0.373521		2.27132	2.35925		A0A0D4WVW2_GOSBA	Leucine-rich-repeat receptor-like protein
g61133.t1	1.84096		11.3002	2.35909		A0A0D3M5Y2_9SOLA	Cytochrome P450 CYPI
g63935.t1	4.92177		29.3261	2.35425		D4QD79_DIACA	Sodium/calcium exchanger protein
g803.t1	56.6941		340.164	2.35354		B3SHI0_IPOBA	Peroxidase
g24776.t1	5.59759		33.3621	2.35151		K9UUN6_JATCU	S-adenosylmethionine-dependent methyltransferase
g37250.t1	0.426167		2.54217	2.34888		Not annotated
g61209.t1	86.341		519.816	2.34818		K9MBL8_SOLTU	Beta-1,3-glucanase 23
g20141.t1	4.51833		26.9509	2.34742		A0A2Z4HNB6_IPOPC	Uncharacterised protein
g8460.t1	2.73619		16.2685	2.34209		A0A3Q7I8E5_SOLLC	Calcium-transporting ATPase
g60429.t1	6.02454		36.1612	2.33885		Q6W6R6_MEDTR	Carboxypeptidase
g16071.t1	1.36735		8.16962	2.33668		A9YF15_IPOAL	Putative anthocyanin regulator
g25578.t1	7.72568		45.9698	2.33546		A0A3G5BLZ6_MALDO	Nitrate transporter 1/peptide transporter family protein
g26144.t1	4.39663		26.0647	2.33205		Q64EX4_PEA	MtN19-like protein
g6783.t1	1.21112		7.15721	2.33082		DXS_CAPAN	Probable 1-deoxy-D-xylulose-5-phosphate synthase, chloroplastic
g60713.t1	11.0293		65.5663	2.33011		A0A1L6K5V9_POPTO	Uncharacterised protein
g4643.t1	36.6633		218.577	2.32995		Q6RHX9_SOLLC	Xyloglucan endotransglucosylase/hydrolase
g5174.t1	9.14154		54.9908	2.32977		A0A3G4RHY7_ATRBE	Tropinone synthase CYP82M3
g57503.t1	0.931724		5.4513	2.32607		Q2PEW8_TRIPR	Uncharacterised protein
g538.t1	0.897291		5.376	2.31967		C6SWX9_SOYBN	Nudix hydrolase domain-containing protein
g61034.t1	39.4538		231.439	2.31878		A0A221LB21_SESPO	ABC-2 type transporter
g2086.t1	0.708185		4.18019	2.31664		Not annotated
g42625.t1	18.7499		109.718	2.31539		C0HHS2_MAIZE	Transmembrane 9 superfamily member
g24385.t1	10.2455		59.6623	2.3063		F6H9I1_VITVI	Sarcosine oxidase
g40148.t1	0.631489		3.72791	2.3046		A0A314L2L1_NICAT	F-box protein
g13657.t1	8.2303		46.7824	2.30398		EF114_ARATH	Ethylene-responsive transcription factor ERF114
g1698.t1	0.63838		3.68722	2.302		Not annotated
g8354.t1	1.98252		11.5266	2.29639		M1BFU7_SOLTU	Germin-like protein
g13337.t1	75.2488		435.217	2.28933		Q8GT38_PHAVU	Putative phosphatase
g4118.t1	1.38132		7.98687	2.28919		Not annotated
g15886.t1	7.43431		42.9288	2.28914		I3SL39_MEDTR	F-box domain-containing protein
g24955.t1	2.42125		14.1198	2.28657		BH130_ARATH	Transcription factor bHLH130
g19692.t1	0.874534		5.00989	2.28473		A0A2P5DJ78_PARAD	Oxoglutarate/iron-dependent dioxygenase
g4984.t1	0.659465		3.75548	2.28066		DIV_ANTMA	Transcription factor DIVARICATA
g48951.t1	10.0951		57.9813	2.2771		A0A1L6K500_POPTO	4-mannan synthase family protein
g868.t1	5.7049		32.1433	2.27042		A0A345BSI8_JATCU	Flavonoid biosynthase
g52435.t1	5.89652		33.571	2.27019		A0A1R3FZZ0_9ROSI	Tubulin
g44614.t1	0.749309		4.17	2.26626		A0A2Z7CS40_9LAMI	HMA domain-containing protein
g20366.t1	0.445371		2.51459	2.26523		A0A127AUP7_VERFO	LRR-RLK
g60430.t1	2.38059		13.6511	2.26449		A0A1S4BRR6_TOBAC	Uncharacterised protein
g43025.t1	61.0651		340.51	2.26435		B9IIA1_POPTR	HD-ZIP family protein
g3032.t1	0.944104		5.28156	2.25569		A0A1S3ZAB5_TOBAC	leucine-rich repeat extensin-like protein 6
g25696.t1	1.03155		5.81685	2.25025		G7I5I7_MEDTR	DUF640 family protein
g57036.t1	0.607162		3.3807	2.24809		B0FWN8_SOLTU	Resistance protein PSH-RGH7
g59592.t1	0.617159		3.41369	2.24766		A0A1U8KMM0_GOSHI	LRR receptor-like serine/threonine-protein kinase GSO1
g41045.t1	0.625254		3.46716	2.2469		A0A0X9DWL7_CAMSI	Glycosyltransferase
g13640.t1	36.9539		206.534	2.24599		TIF9_ARATH	Protein TIFY 9
g59649.t1	12.7833		71.5998	2.24466		A0A140G4P5_9ROSI	LRR-RLK
g1049.t1	0.974945		5.38655	2.2429		A0A2D0YAV8_HEVBR	Histone acetyltransferase
g38121.t1	12.6523		69.6355	2.24218		AT74_ARATH	Phosphoglycerate mutase-like protein AT74
g14425.t1	7.75171		42.6953	2.23833		SUT_SPIOL	Sucrose transport protein
g25775.t1	9.42964		52.7906	2.23653		CCX4_ARATH	Cation/calcium exchanger 4
g39384.t1	11.5507		64.7283	2.23602		Q2HYU9_ARTAN	Putative flavonoid 3-hydroxylase cytochrome P450
g25761.t1	1.40995		7.74255	2.22948		B6EWZ4_LYCBA	Glycosyltransferase
g14113.t1	0.848274		4.71941	2.22857		A0A328DRS0_9ASTE	Uncharacterised protein
g29723.t1	11.5723		63.0006	2.22763		A9CM11_IPONI	Protein kinase
g57877.t1	5.49257		30.5739	2.22744		C6TG11_SOYBN	Uncharacterised protein
g60384.t1	35.2431		194.144	2.22682		A2PZE2_IPONI	Cysteine proteinase
g17042.t1	1.12145		6.2408	2.22666		I3SKL6_LOTJA	CRAL-TRIO domain-containing protein
g53643.t1	4.68434		25.9697	2.22515		A0A1C8DU44_CATRO	NRT1/PTR family protein 2.4
g8296.t1	33.7054		186.183	2.22273		A7KTC5_PETHY	High affinity phosphate transporter
g3877.t1	88.6873		487.652	2.22251		A0A385MID2_CAMSI	Sodium-coupled neutral amino acid transporter 5
g64052.t1	6.65355		36.5333	2.21898		U5FNY0_POPTR	Uncharacterised protein
g14387.t1	3.75507		20.3174	2.21878		SUT_SPIOL	Sucrose transport protein
g30660.t1	7.77688		42.3741	2.21729		A0A2N9IS64_FAGSY	HMA domain-containing protein
g17206.t1	23.0611		126.561	2.21398		F6KQN2_SOLLC	AP2 transcription factor SlAP2c
g57984.t1	0.398856		2.17761	2.21391		A0A2I4JM53_SESIN	Phenylalanine ammonia-lyase
g43001.t1	3.11411		16.9903	2.21169		ACA4_ARATH	Calcium-transporting ATPase 4, plasma membrane-type
g29817.t1	1.41398		7.80538	2.2106		AIL6_ARATH	AP2-like ethylene-responsive transcription factor AIL6
g21966.t1	1.58614		8.59257	2.20905		A0A1S4DI74_TOBAC	putative late blight resistance protein homolog R1A-10 isoform X1
g47302.t1	0.276341		1.51727	2.20842		A0A2P6QXG4_ROSCH	Putative RNA-directed DNA polymerase
g60431.t1	4.82996		26.0101	2.20804		Q9FZ13_SOLTU	Tuber-specific and sucrose-responsive element binding factor
g42334.t1	414.32		2248.91	2.20657		ASR1_SOLLC	Abscisic stress-ripening protein 1
g25806.t1	2.72728		14.8143	2.20455		A0A172DC51_POPTO	LysM domain-containing protein
g43432.t1	64.2188		351.677	2.2042		PPO2_IPOBA	Polyphenol oxidase II, chloroplastic
g13909.t1	0.780368		4.27727	2.20013		I3S5M9_LOTJA	Fe2OG dioxygenase domain-containing protein
g55.t1	1.06999		5.78826	2.19843		A2PZD4_IPONI	Cytochrome P450
g58980.t1	0.602897		3.27708	2.1984		A0A2I8B6R1_NICBE	Membrane-localized LRR receptor-like protein
g37921.t1	0.862933		4.68423	2.19456		A0A371EVC7_MUCPR	Mitochondrial arginine transporter BAC2 (Fragment)
g48235.t1	8.24791		44.7833	2.19111		C0M0Q3_SOYBN	With no lysine kinase
g26145.t1	37.2495		199.908	2.19095		Q2PEW8_TRIPR	Uncharacterised protein
g47115.t1	2.53187		13.7743	2.18956		Q8GZD8_SOLLC	Neutral leucine aminopeptidase preprotein
g42333.t1	27.0574		144.489	2.18735		ASR1_SOLLC	Abscisic stress-ripening protein 1
g10251.t1	97.8472		516.564	2.18652		B4FBF2_MAIZE	Carboxypeptidase
g57893.t1	5.8658		31.7156	2.18642		C6TG11_SOYBN	Uncharacterised protein
g17158.t1	3.91139		20.9633	2.1857		BCAT2_HUMLU	Branched-chain amino acid aminotransferase 2, chloroplastic
g4520.t1	3.65034		19.5904	2.18556		A0A0D2S170_GOSRA	BHLH domain-containing protein
g54966.t1	0.946975		5.065	2.18333		A0A097KYB3_SOLME	MLO-like protein
g57038.t1	0.780013		4.13449	2.17625		Q9XGF5_SOLTU	Rx protein
g34015.t1	46.4376		248.128	2.17568		K0DCW0_POPTO	Phosphoinositide-specific phospholipase C
g55729.t1	24.0973		128.227	2.17511		A0A1L6K500_POPTO	4-mannan synthase family protein
g35476.t1	6.72357		34.8178	2.17413		MYB61_ARATH	Transcription factor MYB61
g53544.t1	0.908343		4.75242	2.17273		A0A2N9J3E0_FAGSY	Uncharacterised protein
g27253.t1	0.932696		4.88789	2.16668		DMR6_ARATH	Protein DOWNY MILDEW RESISTANCE 6
g20434.t1	11.4671		59.9116	2.16348		AZG1_ARATH	Adenine/guanine permease AZG1
g24837.t1	2.1221		11.2938	2.16264		A0A387II18_NEMME	Glycosyltransferase
g18486.t1	2.84077		15.1249	2.16212		A0A1S3YIM0_TOBAC	WAT1-related protein
g7097.t1	1.12813		5.93064	2.16115		A0A287IPP8_HORVV	Uncharacterised protein
g24960.t1	111.031		580.964	2.16105		A0A059XN47_TOBAC	Polygalacturonase inhibitor protein
g50268.t1	13.2162		70.5966	2.15979		B8QJH0_BETPN	Cytokinin receptor 1 (Fragment)
g31101.t1	1.15826		6.25357	2.15656		A3F770_IPONI	APETALA2-like protein
g12477.t1	10.5251		56.045	2.15606		A0A0S1VWX1_POPTO	Caffeoyl shikimate esterase 12
g27616.t1	4.16829		21.9381	2.15466		I1HTT5_BRADI	Ammonium transporter
g812.t1	3.54044		17.9695	2.15402		A9NWB0_PICSI	Lipase_GDSL domain-containing protein
g37405.t1	2.26074		11.9316	2.15345		C6T847_SOYBN	Uncharacterised protein
g57981.t1	0.829447		4.34933	2.15127		A0A0C5CNG8_POGCB	Phenylalanine ammonia-lyase
g58065.t1	2.63245		13.8649	2.15053		A0A1U7VV61_NICSY	uncharacterized membrane protein YMR155W-like
g37923.t1	0.722501		3.80928	2.14926		Not annotated
g50761.t1	14.4877		73.7066	2.14612		Q9FXS7_TOBAC	EIG-I24 protein
g25763.t1	1.73647		9.04772	2.1459		A0A1U7WG36_NICSY	RING-H2 finger protein ATL38-like
g37594.t1	0.981584		5.1644	2.14355		SBT56_ARATH	Subtilisin-like protease SBT5.6
g28895.t1	7.82967		40.5771	2.14261		F6KQN2_SOLLC	AP2 transcription factor SlAP2c
g9860.t1	3.31121		17.1123	2.14242		C6ZRN9_SOYBN	Leucine-rich repeat family protein
g31505.t1	4.34579		22.7405	2.13836		I3ST64_LOTJA	Uncharacterised protein
g21343.t1	0.565602		2.95043	2.13738		Not annotated
g12009.t1	8.87062		46.1183	2.13493		A0A445A6Z7_ARAHY	Uncharacterised protein
g3541.t1	0.474519		2.41467	2.12621		ODP21_ARATH	Dihydrolipoyllysine-residue acetyltransferase component 1 of pyruvate dehydrogenase complex, mitochondrial
g21174.t1	1.33108		6.836	2.12034		Q6H976_ANTMA	STYLOSA protein
g29581.t1	8.89109		45.9544	2.12018		Q8H0H9_TOBAC	Serine protease-like protein
g50060.t1	0.620187		3.15392	2.11663		Not annotated
g4521.t1	17.9694		92.2775	2.11614		M1BQD9_SOLTU	Helix-loop-helix DNA-binding
g43481.t1	1.04583		5.42186	2.11536		Not annotated
g62875.t1	0.382013		1.92455	2.11385		A0A385JIU3_POPTO	Leucine-rich repeat transmembrane protein kinase
g4803.t1	0.751426		3.87623	2.11286		A0A0K0M505_CAMSI	Ankyrin repeat-containing protein
g31302.t1	1.11505		5.61188	2.10988		A0A2N9FGL6_FAGSY	Uncharacterised protein
g63795.t1	1.3412		6.9045	2.10838		A0A3G2CJT9_9ROSI	Cytochrome p450
g37926.t1	19.6907		100.629	2.10829		G8A929_TOBAC	Nicotine uptake permease 1
g59590.t1	1.7408		8.75957	2.10462		Not annotated
g31945.t1	4.44205		22.4025	2.1042		A0A251VPD0_HELAN	Sulfotransferase
g29476.t1	27.27		135.82	2.10292		A0A2Z5HVK7_IPOBA	NAC5 protein
g38000.t1	4.74208		23.6626	2.10021		Not annotated
g50028.t1	0.859876		4.31555	2.09751		A0A2N9JAB4_FAGSY	Protein kinase domain-containing protein
g3709.t1	2.41087		12.0944	2.0943		P2C37_ARATH	Protein phosphatase 2C 37
g43056.t1	1.02871		5.00558	2.09143		A0A1P8KZW7_PLAOV	GT61_9 (Fragment)
g5406.t1	3.88226		19.3581	2.08479		Not annotated
g59739.t1	1.18155		6.01578	2.08391		C6TE67_SOYBN	BURP domain-containing protein
g48094.t1	12.538		63.0691	2.08381		A0A220QTH6_9SOLA	AP2-like ethylene-responsive transcription factor
g61724.t1	1.11078		5.50316	2.08175		Not annotated
g25026.t1	19.605		97.6836	2.08136		I3SMD9_LOTJA	Uncharacterised protein
g38246.t1	12.9015		64.5017	2.08123		G7JW03_MEDTR	Adenine phosphoribosyltransferase-like protein
g61402.t1	29.8962		148.707	2.07911		A0A484NBG6_9ASTE	Nodulin-like domain-containing protein
g59877.t1	30.6694		151.965	2.07892		A0A484LV88_9ASTE	LEA_2 domain-containing protein
g47201.t1	6.86913		34.1434	2.07839		A0A2H4KDI1_RHOFO	Nitrate transporter 1
g20529.t1	3.21406		15.9414	2.07406		A0A3Q7FFT7_SOLLC	Protein-serine/threonine phosphatase
g60550.t1	2.87128		14.206	2.06806		DAPB1_ARATH	4-hydroxy-tetrahydrodipicolinate reductase 1, chloroplastic
g857.t1	82.8499		408.066	2.06795		A0A328DKW9_9ASTE	Uncharacterised protein
g3739.t1	1.89749		9.33327	2.06641		A9PFK6_POPTR	Protein-serine/threonine phosphatase
g19987.t1	4.31623		21.3607	2.06449		A0A2H5NPL5_CITUN	Annexin
g12008.t1	17.2289		85.2102	2.05814		A9P7T9_POPTR	Uncharacterised protein
g63941.t1	2.14829		10.4602	2.05494		D4QD79_DIACA	Sodium/calcium exchanger protein
g31003.t1	3.12638		15.2703	2.05267		A2RVM1_ARATH	At1g24430
g50327.t1	19.475		94.6787	2.05252		THT10_TOBAC	Tyramine N-feruloyltransferase 10/30
g7964.t1	3.46859		16.9994	2.05098		B6T6U0_MAIZE	BRASSINOSTEROID INSENSITIVE 1-associated receptor kinase 1
g4607.t1	8.91468		42.999	2.04624		A5C816_VITVI	Carboxypeptidase
g20370.t1	1.21231		5.90428	2.04552		W0TR71_ACAMN	Serine/threonine-protein kinase
g57989.t1	9.1654		44.6431	2.04447		X2D810_IPOPU	Phenylalanine ammonia-lyase
g42772.t1	25.1251		121.973	2.04413		A0A178W8F9_ARATH	Uncharacterised protein
g20365.t1	6.16909		30.0406	2.04363		Q8L7D8_ARATH	Alpha/beta hydrolase related protein
g14158.t1	0.858838		4.17977	2.04186		Q5MGA0_IPOBA	NBS-LRR protein
g7563.t1	1.45725		7.06085	2.04149		I1YA59_9SOLA	Chloroplast 1-deoxy-D-xylulose-5-phosphate synthase
g39893.t1	1.51063		7.37753	2.04128		A0A3Q7FMK0_SOLLC	Protein kinase domain-containing protein
g26241.t1	79.3481		383.516	2.04004		A0A1R3G2L3_9ROSI	Calcium-binding EF-hand
g59436.t1	14.3141		69.3604	2.03897		Q9SSV3_NICPA	Potassium channel
g47130.t1	83.8834		408.982	2.03527		Q9SST8_IPOBA	Hydroxycinnamoyl-CoA quinate hydroxycinnamoyltransferase
g58340.t1	3.39956		16.3827	2.03378		GCP2_ARATH	Probable glutamate carboxypeptidase AMP1
g38189.t1	1.36942		6.57992	2.03274		A0A3N7EWN7_POPTR	Protein kinase domain-containing protein
g10119.t1	0.309632		1.49562	2.03229		A0A022RHC7_ERYGU	LRRNT_2 domain-containing protein
g28289.t1	1.04921		5.16256	2.03182		B9T4S5_RICCO	Zinc finger protein, putative
g13163.t1	0.852043		4.12355	2.02972		A0A2G3CSW3_CAPCH	CCHC-type domain-containing protein
g60806.t1	27.8097		132.403	2.02824		RAP27_ARATH	Ethylene-responsive transcription factor RAP2-7
g56009.t1	3.9233		18.9309	2.02738		I3SAH1_LOTJA	WAT1-related protein
g41759.t1	44.6448		213.334	2.02519		A0A484KP40_9ASTE	BFN domain-containing protein
g57512.t1	11.0005		52.9936	2.02506		UGT2_GARJA	7-deoxyloganetin glucosyltransferase
g59316.t1	20.8821		100.851	2.02339		A0A2I6U1X7_POPTR	Putative glycoside hydrolase
g15650.t1	1.04541		5.0944	2.02177		A0A1U9X605_THAGA	Cytochrome P450
g5865.t1	3.06515		14.6056	2.02112		Not annotated
g61821.t1	0.571588		2.72177	2.01912		Not annotated
g30905.t1	2.19341		10.4409	2.01469		Not annotated
g55191.t1	3.66448		17.4401	2.01406		M0ZRP2_SOLTU	Uncharacterised protein
g14675.t1	13.8708		65.5226	2.01309		Not annotated
g41831.t1	0.785492		3.74499	2.00463		C82A3_SOYBN	Cytochrome P450 82A3
g35241.t1	4.39774		20.63	2.00383		A0A328E0R6_9ASTE	Uncharacterised protein
g24785.t1	3.43953		16.2033	2.00295		COCH_PEA	BTB/POZ domain and ankyrin repeat-containing protein COCH
g16106.t1	2.43907		11.6117	2.00253		A9YF18_IPOLA	Putative anthocyanin regulator
g30985.t1	8.13537		38.4554	2.00108		A0A067KCD6_JATCU	GRAS20 protein
g58653.t1	0.794533		3.73704	2.00027		W0B3X1_VITVI	Nitrate/nitrite transporter (Fragment)

## Sheet: Table S5
Supplementary Table S5. Upregulated DEGs common to WH2 and WH3.
	BH		WH2			WH3			Annotation
Gene ID	TPM		TPM	logFC		TPM	logFC		UNIPROT_ID	Protein_name
g31130.t1	2.34018		25.7052	3.3663		151.311	5.78484		Q9SXH2_IPOBA	24 kDa vacuolar protein VP24
g46466.t1	10.5886		113.234	3.32427		558.514	5.47644		A0A3G3C120_ACTDE	Beta-glucosidase 3
g20328.t1	0.548268		10.0926	4.08612		16.8127	4.68661		7DLGT_CATRO	7-deoxyloganetic acid glucosyl transferase
g20321.t1	0.186085		3.18285	3.97359		6.07263	4.77925		7DLGT_CATRO	7-deoxyloganetic acid glucosyl transferase
g33708.t1	0.609355		5.32457	3.05134		23.7591	5.04793		PDR1_NICPL	Pleiotropic drug resistance protein 1
g42432.t1	1.3399		14.4243	3.32442		25.553	4.00885		I3SEQ5_LOTJA	Fe2OG dioxygenase domain-containing protein
g12701.t1	4.09314		35.4455	3.0346		93.1255	4.29341		Not annotated
g14314.t1	2.1047		17.9179	3.00022		45.0246	4.19137		A0A385MIV3_CAMSI	Putative polyamine transporter At1g31830
g5332.t1	11.5761		99.4422	3.01136		236.804	4.12499		B3RFJ9_PETHY	Cytochrome P450 monooxygenase
g8872.t1	7.81062		77.0684	3.22131		131.926	3.86808		V9NCA4_MANES	Purple acid phosphatase
g14911.t1	1.64025		9.4863	2.41469		49.6231	4.6548		A0A328DJN1_9ASTE	Lipase_3 domain-containing protein
g808.t1	1.98677		14.6473	2.7822		44.6121	4.25051		A0A068TT54_COFCA	Lipase_GDSL domain-containing protein
g34115.t1	6.47946		46.5706	2.74174		141.494	4.20425		I3STL3_LOTJA	Phytocyanin domain-containing protein
g57833.t1	53.9861		374.837	2.69725		1203.22	4.2405		I3S6U6_LOTJA	Uncharacterised protein
g55174.t1	0.967154		6.39806	2.67138		20.8663	4.19655		A0A2C9W2J9_MANES	Uncharacterised protein
g8906.t1	0.638609		5.37955	3.00602		10.3463	3.80162		SIGD_ARATH	RNA polymerase sigma factor sigD, chloroplastic
g42448.t1	3.58772		27.567	2.84055		60.5355	3.83409		C7A15_VITVI	Beta-amyrin 28-monooxygenase
g38684.t1	1.78572		18.1242	3.24208		22.2212	3.42985		ABAH1_SOLLC	Abscisic acid 8-hydroxylase CYP707A1
g10520.t1	1.65761		14.8936	3.07948		21.4588	3.49949		A0A0K1SBE5_REHGL	R2R3-MYB protein
g45977.t1	6.42188		38.7061	2.49192		125.161	4.0427		A0A127AUZ7_VERFO	LRR-RLK
g60251.t1	0.795912		4.35567	2.3573		15.9709	4.08882		A0A3Q7G5L3_SOLLC	Peroxidase
g1001.t1	4.93011		27.2124	2.36562		90.6434	3.95377		Not annotated
g38685.t1	8.31675		95.6503	3.42698		69.7591	2.87439		A0A1J6IUA3_NICAT	Uncharacterised protein
g7546.t1	3.56244		21.8626	2.5166		53.5802	3.67452		B4FAC8_MAIZE	Amino-acid permease BAT1
g30620.t1	1.73803		14.1626	2.93416		19.0028	3.21975		Not annotated
g39020.t1	1.90204		16.8352	3.06437		18.8342	3.08572		A0A0M4MZZ2_CAMSI	Sulfate transporter 3.5
g29821.t1	2.30389		10.0647	2.02754		46.2238	4.07332		B7FN94_MEDTR	Uncharacterised protein
g14084.t1	1.77083		15.9672	3.08643		15.7628	2.9408		A9ZT59_COPJA	Cytochrome P450 (Fragment)
g13715.t1	11.7835		71.5681	2.51494		149.425	3.43861		A0A1U7X1E2_NICSY	Receptor-like protein kinase HAIKU2
g24678.t1	23.8412		152.441	2.58158		288.793	3.36213		B1Q481_CAPCH	Protein DETOXIFICATION
g39254.t1	10.7661		54.2764	2.22412		165.667	3.68594		Q0PJK2_SOYBN	MYB transcription factor MYB185
g4311.t1	0.562501		3.97111	2.71041		5.92716	3.17328		A0A068VKF4_COFCA	NB-ARC domain-containing protein
g54671.t1	1.43474		9.04882	2.55216		16.8831	3.3144		Q9AT14_CASCR	Beta-amylase
g63872.t1	8.40173		42.4037	2.25016		120.413	3.60631		D2CFQ1_NICAT	Phenylalanine ammonia-lyase
g17207.t1	1.37825		8.49638	2.52699		16.2293	3.32707		B9I6T9_POPTR	G-patch domain-containing protein
g24051.t1	1.23618		10.9059	3.0522		9.82423	2.75793		A9PJN4_9ROSI	Uncharacterised protein
g49455.t1	1.75033		7.8964	2.07707		27.1031	3.69896		A0A0P0C6U2_CATRO	Phytochrome interacting factor 1
g25809.t1	9.13626		49.7486	2.34156		114.65	3.40083		A0A068U3I9_COFCA	PALP domain-containing protein
g49484.t1	0.572259		3.69017	2.60012		5.61421	3.06509		A0A1X9IWH8_POPTO	Putative LRR receptor-like serine/threonine-protein kinase
g60538.t1	6.36646		37.6186	2.46683		66.1652	3.15917		F8WLR9_PETHY	Cytokinin riboside 5-monophosphate phosphoribohydrolase
g24724.t1	1.15096		8.69779	2.81015		9.37981	2.8062		A9PC91_POPTR	Uncharacterised protein
g60059.t1	5.39063		32.8796	2.53668		50.9881	3.07535		A0A3S6ZRJ3_9APIA	AP2/ERF transcription factor
g59094.t1	12.9182		69.4065	2.33618		145.277	3.25559		X2KY70_CITSI	TBL1
g57832.t1	11.4129		51.1515	2.06602		145.119	3.43214		A0A0C4ZQZ4_MANES	Annexin
g45970.t1	5.78129		25.8697	2.06416		69.1503	3.34013		A0A142DVG2_SOLTU	Bidirectional sugar transporter SWEET
g4990.t1	32.7567		175.644	2.31567		329.813	3.08342		A0A1R3INX4_COCAP	RNA-processing protein, HAT helix
g61185.t1	42.9316		240.7	2.38701		407.573	3.01138		Q6QLV2_ANTMA	Geranyl diphosphate synthase small subunit
g27214.t1	1.75359		10.0795	2.44469		15.1928	2.91849		B8YIB0_MIRJA	Homeobox leucine zipper protein
g58155.t1	2.45826		11.7208	2.15967		25.6294	3.16677		A0A3Q9BHN7_PANGI	Cytochrome P450 CYP94C115
g59737.t1	7.98398		35.8308	2.07596		88.966	3.24538		A7J0C1_COFCA	Sugar transport protein
g5798.t1	0.356312		1.86807	2.276		3.29507	2.94526		A0A2Z5U623_SESIN	Uncharacterised protein
g54217.t1	3.78916		18.2049	2.17797		35.8852	3.02102		E4MW53_EUTHA	mRNA, clone RTFL01-05-J18
g9816.t1	1.51682		6.86037	2.06873		14.4473	3.02165		F2DR52_HORVV	Predicted protein (Fragment)
g42312.t1	8.23579		48.4975	2.45529		59.3306	2.62771		E1CI62_SOYBN	GI2 protein
g8168.t1	2.4602		12.0652	2.19986		21.0452	2.87086		A0A385JHJ8_POPTO	Leucine-rich repeat transmembrane protein kinase
g20374.t1	27.5578		127.36	2.11434		247.204	2.93071		I3SV30_LOTJA	Fe2OG dioxygenase domain-containing protein
g13132.t1	8.1098		49.3732	2.53209		50.98	2.49585		A0A0K0NLE4_CARPA	AP2/ERF transcription factor ERF7
g54776.t1	4.44762		21.7672	2.19907		36.1606	2.81196		PAT1_ARATH	Scarecrow-like transcription factor PAT1
g30786.t1	1.16159		7.10024	2.52414		7.57982	2.47428		A0A2P5BS29_PARAD	Glucosidase 2 subunit beta
g30846.t1	0.889029		4.36618	2.19042		7.32334	2.80259		D7TEH1_VITVI	Uncharacterised protein
g5802.t1	74.2406		405.186	2.36563		525.34	2.59922		A0A0G3FE81_CAMSI	Flavonoid 3-hydroxylase 1
g57394.t1	1.47133		6.75952	2.08529		12.8479	2.87744		B9T4S5_RICCO	Zinc finger protein, putative
g29692.t1	0.583499		3.65862	2.54211		3.61949	2.40651		A9CM11_IPONI	Protein kinase
g7818.t1	1.98874		10.2577	2.26567		14.6736	2.68177		U75C1_SOLLC	UDP-glycosyltransferase 75C1
g24386.t1	2.43505		14.3043	2.46052		15.3135	2.46424		A0A1S4DRR3_TOBAC	Probable sarcosine oxidase
g37574.t1	1.95053		8.55456	2.01169		17.0082	2.87133		A0A142DVG2_SOLTU	Bidirectional sugar transporter SWEET
g14093.t1	0.854357		4.68708	2.34515		5.80975	2.51833		A0A3G2CJT9_9ROSI	Cytochrome p450
g1137.t1	17.5678		78.6952	2.05929		138.266	2.74358		Q94G63_CITSI	Ethylene-induced esterase
g38353.t1	26.0039		112.511	2.01854		205.395	2.74702		A0A142KXI2_IPOBA	MYC2-1
g2600.t1	0.667367		2.8846	2.03369		5.22934	2.73111		MSI4_ARATH	WD-40 repeat-containing protein MSI4
g31004.t1	3.71595		17.5211	2.14544		25.9564	2.58272		VINSY_RAUSE	Vinorine synthase
g1140.t1	4.13925		21.54	2.26891		26.2728	2.43105		C76B6_CATRO	Geraniol 8-hydroxylase
g21966.t1	1.58614		9.35349	2.45021		8.59257	2.20905		A0A1S4DI74_TOBAC	Putative late blight resistance protein homolog R1A-10 isoform X1
g29476.t1	27.27		167.635	2.53028		135.82	2.10292		A0A2Z5HVK7_IPOBA	NAC5 protein
g38000.t1	4.74208		27.5038	2.45729		23.6626	2.10021		Not annotated
g9860.t1	3.31121		18.2216	2.36436		17.1123	2.14242		C6ZRN9_SOYBN	Leucine-rich repeat family protein
g57038.t1	0.780013		4.17475	2.31997		4.13449	2.17625		Q9XGF5_SOLTU	Rx protein
g13657.t1	8.2303		39.7632	2.19029		46.7824	2.30398		EF114_ARATH	Ethylene-responsive transcription factor ERF114
g29723.t1	11.5723		59.2274	2.25577		63.0006	2.22763		A9CM11_IPONI	Protein kinase
g47176.t1	10.2889		44.2576	2.00651		66.4269	2.45966		C6T305_SOYBN	C2H2-type domain-containing protein
g53544.t1	0.908343		4.453	2.21278		4.75242	2.17273		A0A2N9J3E0_FAGSY	Uncharacterised protein
g57036.t1	0.607162		2.77077	2.09497		3.3807	2.24809		B0FWN8_SOLTU	Resistance protein PSH-RGH7
g62875.t1	0.382013		1.87604	2.20276		1.92455	2.11385		A0A385JIU3_POPTO	Leucine-rich repeat transmembrane protein kinase
g60431.t1	4.82996		22.2165	2.09961		26.0101	2.20804		Q9FZ13_SOLTU	Tuber-specific and sucrose-responsive element binding factor
g43025.t1	61.0651		260.12	2.00291		340.51	2.26435		B9IIA1_POPTR	HD-ZIP family protein

## Sheet: Table S6
Supplementary Table S6. Downregulated DEGs in WH2.
	BH		WH2			Annotation
Gene ID	TPM		TPM	logFC		UNIPROT_ID	Protein_name
g5661.t1	3.75587		0.0258539	-7.20553		A0A2K3PM58_TRIPR	Ribonuclease H (Fragment)
g1103.t1	6.14924		0.161028	-5.32556		ABA2_SPIOL	Zeaxanthin epoxidase, chloroplastic
g40874.t1	16.1855		1.15681	-3.8841		A0A3G3C167_ACTDE	Polygalacturonase 3
g1652.t1	154.946		14.0754	-3.53753		A1XX44_PACTE	Chloroplast bromodomain-containing protein (Fragment)
g38563.t1	46.9255		4.80124	-3.35227		A0A192AAX0_SOLRO	DnaJ-like protein
g24860.t1	3.22232		0.336319	-3.32998		A0A3G2BB13_SOLTU	Leucine-rich repeat receptor-like tyrosine-protein kinase PXC3
g1666.t1	57.3724		6.04469	-3.32436		A1XX44_PACTE	Chloroplast bromodomain-containing protein (Fragment)
g724.t1	15.9762		1.86194	-3.1452		I3S7N0_LOTJA	RING-type domain-containing protein
g19652.t1	121.032		14.5831	-3.12378		K4CPE1_SOLLC	Uncharacterised protein
g24646.t1	63.0403		7.62425	-3.11533		A0A1L6K533_POPTO	Cysteine dioxygenase
g8826.t1	259.046		32.6695	-3.05106		T2DNA5_PHAVU	Aspartic proteinase nepenthesin-1-like protein
g31094.t1	28.4995		3.69691	-3.04005		A9P7Z9_POPTR	RRM domain-containing protein
g727.t1	121.639		15.6318	-3.00629		C6TAH2_SOYBN	RING-type domain-containing protein
g4856.t1	11.4119		1.51076	-2.99454		I3T1E0_LOTJA	Uncharacterised protein
g54374.t1	22.8032		3.02569	-2.9888		PAR1_ARATH	Transcription factor PAR1
g51619.t1	6.06919		0.82974	-2.9783		T2DLF8_PHAVU	Uncharacterised protein
g60135.t1	125.957		17.1365	-2.93408		K4JSE7_NICBE	Regulator of gene silencing
g60940.t1	32.8942		4.61721	-2.90179		A0A0D9YPW1_9ORYZ	Uncharacterised protein
g61072.t1	211.025		30.0223	-2.89133		I3SKC5_LOTJA	Uncharacterised protein
g54432.t1	14.3227		2.15596	-2.83389		H9TN50_SOYBN	Expansin B protein
g59911.t1	301.493		44.2163	-2.82803		A0A0H4CVZ2_BETPL	Poly [ADP-ribose] polymerase
g4892.t1	14.4335		2.16527	-2.82562		A5AT40_VITVI	Uncharacterised protein
g1011.t1	22.3507		3.36814	-2.82324		A0A484KPX2_9ASTE	Uncharacterised protein
g8862.t1	8.77893		1.29815	-2.80762		A0A1B0T6T2_CHRMO	GRAS protein (Fragment)
g26398.t1	5.0429		0.757771	-2.80737		GLPT5_ARATH	Putative glycerol-3-phosphate transporter 5
g34051.t1	8.17088		1.26329	-2.78729		A0A1X9IT10_POPTO	Kinesin-related protein 11-like isoform X2
g54116.t1	405.513		63.0435	-2.75236		A0A484K5S5_9ASTE	Uncharacterised protein
g25223.t1	31.2177		5.08936	-2.70899		METK3_CATRO	S-adenosylmethionine synthase 3
g29221.t1	473.867		78.4864	-2.67307		A0A172J1X5_BOENI	Lateral organ boundaries domain protein
g60089.t1	10.2359		1.69303	-2.66928		TPPH_ARATH	Probable trehalose-phosphate phosphatase H
g29094.t1	3.86945		0.650714	-2.66506		1A13_SOLLC	1-aminocyclopropane-1-carboxylate synthase 3
g49763.t1	9.16421		1.55325	-2.64444		AGP26_ARATH	Classical arabinogalactan protein 26
g25233.t1	31.0045		5.24194	-2.64073		I3SYJ5_MEDTR	HMA domain-containing protein
g61074.t1	474.245		81.0552	-2.61834		I3SKC5_LOTJA	Uncharacterised protein
g39054.t1	8.56884		1.48493	-2.61307		A9PAI4_POPTR	Fatty acid hydroxylase domain-containing protein
g26432.t1	30.6026		5.32756	-2.60668		GLPT5_ARATH	Putative glycerol-3-phosphate transporter 5
g60450.t1	12.1326		2.13781	-2.60403		A0A0F6YGC7_9LAMI	Hexosyltransferase (Fragment)
g46870.t1	11.4418		2.02051	-2.5992		M1ALX9_SOLTU	mRNA, 952 bp sequence
g54887.t1	3.80571		0.660765	-2.59752		Q8L9P3_ARATH	Uncharacterised protein
g21348.t1	3.81042		0.661298	-2.59721		J7EN99_SOLLC	Carotenoid cleavage dioxygenase 8
g17832.t1	6.41073		1.13753	-2.59038		A0A1L7NZU5_NEPAL	RNase T2
g14407.t1	570.177		99.1079	-2.58328		ABAH2_SOLLC	Abscisic acid 8-hydroxylase CYP707A2
g53797.t1	10.5464		1.84767	-2.58201		Not annotated
g40565.t1	6.33376		1.12849	-2.56836		A0A0K9R1S6_SPIOL	Myb_DNA-bind_3 domain-containing protein
g30553.t1	589.881		104.294	-2.56228		A9PB73_POPTR	RING-type E3 ubiquitin transferase
g51436.t1	14.385		2.61868	-2.5453		A0A484MHC8_9ASTE	Uncharacterised protein
g26205.t1	153.61		28.2519	-2.54484		E3WHD7_9ROSI	Uncharacterised protein Tam-RVIP2
g31196.t1	36.9187		6.74548	-2.5378		B6T035_MAIZE	SAUR33-auxin-responsive SAUR family member
g61253.t1	100.051		18.3181	-2.53277		A0A2Z5TW83_9ASTE	Fasciclin-like arabinogalactan protein 2
g53689.t1	22.7885		4.21183	-2.52667		A0A172WBZ8_NICBE	Gibberellin-regulated protein 14
g61075.t1	183.528		34.0392	-2.51013		I3T9X4_LOTJA	Uncharacterised protein
g30390.t1	37.1375		6.96625	-2.50451		A0A097PKR2_SOLLC	Quasimodo 3 (Fragment)
g38296.t1	12.1023		2.25494	-2.50301		F2E5I5_HORVV	Predicted protein (Fragment)
g26218.t1	118.006		22.2992	-2.49845		C6TFZ1_SOYBN	AAI domain-containing protein
g33858.t1	19.5822		3.63801	-2.49543		ARR15_ARATH	Two-component response regulator ARR15
g29273.t1	183.274		34.6302	-2.47818		A0A172J1X5_BOENI	Lateral organ boundaries domain protein
g55097.t1	4.04791		0.77197	-2.4778		A0A1U7X4G2_NICSY	Uncharacterised protein
g1306.t1	777.764		147.571	-2.46723		B7P071_IPOBA	Expansin
g55592.t1	21.3148		4.05847	-2.46387		Not annotated
g61307.t1	324.184		62.0968	-2.45848		G7IY77_MEDTR	Chaperone DnaJ domain protein
g35322.t1	7.61064		1.45892	-2.45831		Not annotated
g62017.t1	9.80086		1.89333	-2.45073		P93346_TOBAC	NT16 polypeptide
g39221.t1	7.42221		1.44058	-2.44993		A0A2G9GZH1_9LAMI	RING-type domain-containing protein
g8246.t1	4.84532		0.941824	-2.44934		C6TBR8_SOYBN	Uncharacterised protein
g29126.t1	235.063		45.9631	-2.42113		A0A1W6E009_HEVBR	Inducer of CBF expression 4
g21515.t1	11.6148		2.34154	-2.4022		A0A0U4J932_9LAMI	Cold-shock DNA-binding domain
g53278.t1	10.521		2.12019	-2.39793		PDCB2_ARATH	PLASMODESMATA CALLOSE-BINDING PROTEIN 2
g185.t1	95.9435		19.4335	-2.39175		A0A2J6MJZ8_LACSA	AAI domain-containing protein
g41995.t1	62.2524		12.7037	-2.3849		E0CNU9_VITVI	Protein DETOXIFICATION
g30398.t1	123.954		25.2333	-2.3817		A0A0A1EV26_GOSHI	Fasciclin-like arabinogalactan 12
g10443.t1	34.8335		7.13087	-2.37629		Q6V4S4_IPOTF	Glycosyltransferase 1
g9195.t1	10.6334		2.19621	-2.37482		A0A314KRG2_NICAT	Udp-glucuronate 4-epimerase 3
g18408.t1	26.0351		5.33604	-2.36826		Not annotated
g5499.t1	1055.31		215.316	-2.36756		Q84XB2_SOLLC	Ethylene response factor 2
g4487.t1	5.26932		1.09824	-2.34194		Q9ZVD4_ARATH	Leucine-rich repeat receptor-like protein kinase
g24552.t1	6.12247		1.27951	-2.33818		A0A2G9G8L4_9LAMI	Uncharacterised protein
g51609.t1	7.79461		1.65457	-2.33255		A0A484KKE4_9ASTE	Uncharacterised protein
g44017.t1	14.2634		3.01397	-2.32913		A0A142CD11_9LAMI	TPR3
g542.t1	36.1335		7.73328	-2.32109		GASA5_ARATH	Gibberellin-regulated protein 5
g25974.t1	4.21577		0.905124	-2.31977		C6TGT4_SOYBN	Uncharacterised protein
g49671.t1	6.26013		1.33647	-2.3179		G8Z265_SOLLC	Hop-interacting protein THI037
g59155.t1	292.76		61.6562	-2.31449		Not annotated
g61073.t1	249.783		52.9249	-2.31329		C6SWS5_SOYBN	Uncharacterised protein
g57587.t1	21.8126		4.6341	-2.30924		A9PD07_POPTR	LRRNT_2 domain-containing protein
g31657.t1	4.55349		0.970571	-2.30147		A0A1U8G287_CAPAN	Uncharacterised protein
g25351.t1	14.5475		3.11074	-2.30064		C6TNM2_SOYBN	Uncharacterised protein
g53277.t1	14.8887		3.20525	-2.29896		A0A068VAX2_COFCA	X8 domain-containing protein
g59343.t1	3.74804		0.813611	-2.28131		A0A3G3C117_ACTDE	Beta-glucosidase 11 (Fragment)
g15986.t1	96.3392		21.5546	-2.24822		I3SYY2_MEDTR	FLZ-type domain-containing protein
g11613.t1	42.5326		9.57678	-2.23807		C6SVS2_SOYBN	AAI domain-containing protein
g20503.t1	6.82295		1.53016	-2.23328		Q9LVA3_ARATH	Plant invertase/pectin methylesterase inhibitor superfamily protein
g42002.t1	177.715		39.8732	-2.23047		A0A0U2JEM3_9ROSA	BHLH transcription factor
g25203.t1	9.04689		2.05329	-2.22512		B4FNL4_MAIZE	RING-H2 finger protein ATL54
g8146.t1	3.78083		0.853139	-2.21792		A0A2P0M8E2_9FABA	Purple acid phosphatase
g25538.t1	13.2119		3.00156	-2.21244		Not annotated
g16665.t1	8.35758		1.9174	-2.20564		ZFP4_ARATH	Zinc finger protein 4
g45668.t1	30.9345		7.14891	-2.19772		V9LL45_IPOBA	Pyrophosphate-energized vacuolar membrane proteon pump 1
g4714.t1	11.6052		2.69599	-2.1837		Not annotated
g43027.t1	25.1321		5.82375	-2.18268		TBL1_ARATH	Protein trichome birefringence-like 1
g52794.t1	666.006		152.997	-2.17962		LBD40_ARATH	LOB domain-containing protein 40
g24341.t1	8.84705		2.05596	-2.17659		I3SLU7_LOTJA	AAI domain-containing protein
g55144.t1	183.371		42.8226	-2.17592		PME3_ARATH	Pectinesterase/pectinesterase inhibitor 3
g5179.t1	2.52885		0.600332	-2.17313		A0A314L9V1_NICAT	Uncharacterised protein
g49752.t1	12.8065		3.00855	-2.17309		I6PBW1_FRAVE	YUC10
g60256.t1	25.2184		5.87141	-2.16992		A9P9D2_POPTR	BHLH family protein
g38539.t1	5.85857		1.38088	-2.16774		A0A151RUB0_CAJCA	Beta-amylase
g25182.t1	120.707		28.0239	-2.1675		A0A3S8T948_DIOKA	Transcription factor Trihelix1
g29880.t1	21.5882		5.01755	-2.1626		Not annotated
g41748.t1	8.88811		2.10102	-2.14866		A0A061FDU4_THECC	WAT1-related protein
g54455.t1	8.46839		1.99135	-2.14777		A0A1U7XQB8_NICSY	Uncharacterised protein
g20603.t1	65.2572		15.6631	-2.14016		A0A075F2G5_TOBAC	GRAS10 protein
g30140.t1	231.057		55.8499	-2.13502		GASAE_ARATH	Gibberellin-regulated protein 14
g19584.t1	3.27842		0.789886	-2.13248		I3SHL0_MEDTR	PMR5N domain-containing protein
g27115.t1	61.5751		14.9968	-2.12746		Not annotated
g64056.t1	3.3405		0.813814	-2.12495		A0A438K994_VITVI	Argininosuccinate synthase, chloroplastic
g26039.t1	2.36881		0.573921	-2.12163		K4LP79_SOLLC	AGO10
g13732.t1	516.138		125.72	-2.11585		NIA2_SOYBN	Inducible nitrate reductase [NADH] 2
g14527.t1	30.0417		7.27962	-2.11427		PILR1_LINPE	Bifunctional pinoresinol-lariciresinol reductase
g33347.t1	10.5203		2.63607	-2.1054		VQ22_ARATH	VQ motif-containing protein 22
g12321.t1	6.43154		1.57194	-2.09949		I3SU65_LOTJA	Cytochrome b561 domain-containing protein
g15610.t1	12.3143		3.07156	-2.09155		SKU5_ARATH	Monocopper oxidase-like protein SKU5
g30343.t1	16.1696		4.08377	-2.07764		Q84LI7_FRAAN	Polygalacturonase-like protein
g61812.t1	17.405		4.35064	-2.07678		B7FMX8_MEDTR	Lipid transfer protein
g19335.t1	3.27124		0.824453	-2.07611		I3S3R0_LOTJA	Uncharacterised protein
g34481.t1	27.864		7.17326	-2.0718		E5LBM1_PHAVU	FBS1 (Fragment)
g58196.t1	3.65809		0.950345	-2.06498		KN5C_TOBAC	Kinesin-like protein KIN-5C
g59362.t1	27.7183		7.04773	-2.05437		A8QXP5_IPOBA	Class-I knotted1-like homeobox protein IBKN1
g5144.t1	3.62061		0.931539	-2.0414		A9PDC9_POPTR	Cytochrome b561 and DOMON domain-containing protein
g50529.t1	12.0037		3.11167	-2.02631		A0A1S2XYL5_CICAR	receptor protein kinase-like protein ZAR1
g4923.t1	27.765		7.26288	-2.02364		Q6RX69_PETHY	Expansin
g43028.t1	7.24773		1.86996	-2.02006		A0A384LMS3_ARATH	Aha1_N domain-containing protein
g11345.t1	34.0978		9.00134	-2.01887		A0A1U7Z0P6_NICSY	F-box protein At1g30200-like
g27261.t1	18.3651		4.8397	-2.01339		Not annotated
g54115.t1	318.007		82.1684	-2.00827		A0A2G9GPG1_9LAMI	Uncharacterised protein
g22331.t1	5.27386		1.38395	-2.00726		Q153F8_EUCGG	Pectin acetylesterase (Fragment)
g9971.t1	42.7685		11.2489	-2.00672		DIV_ANTMA	Transcription factor DIVARICATA
g41294.t1	25.2381		6.61151	-2.0054		Q8LAA8_ARATH	Glycerol kinase
g54942.t1	5.25678		1.39152	-2.00114		A9P7Z9_POPTR	RRM domain-containing protein

## Sheet: Table S7
Supplementary Table S7. Downregulated DEGs in WH3.
	BH		WH3			Annotation
Gene ID	TPM		TPM	logFC		UNIPROT_ID	Protein_name
g60940.t1	32.8942		0.559369	-6.06829		A0A0D9YPW1_9ORYZ	Uncharacterised protein
g55592.t1	21.3148		0.403878	-5.93156		Not annotated
g25538.t1	13.2119		0.278319	-5.76695		Not annotated
g1103.t1	6.14924		0.132539	-5.75827		ABA2_SPIOL	Zeaxanthin epoxidase, chloroplastic
g32050.t1	6.06271		0.129125	-5.74823		Not annotated
g46797.t1	147.551		3.40915	-5.64238		A0A328DKB6_9ASTE	Uncharacterised protein
g59911.t1	301.493		7.35588	-5.54594		A0A0H4CVZ2_BETPL	Poly [ADP-ribose] polymerase
g29880.t1	21.5882		0.586415	-5.38627		Not annotated
g1652.t1	154.946		4.91413	-5.20917		A1XX44_PACTE	Chloroplast bromodomain-containing protein (Fragment)
g5661.t1	3.75587		0.122632	-5.17784		A0A2K3PM58_TRIPR	Ribonuclease H (Fragment)
g59155.t1	292.76		10.082	-5.03253		Not annotated
g19652.t1	121.032		4.56653	-4.93214		K4CPE1_SOLLC	Uncharacterised protein
g30553.t1	589.881		24.722	-4.78584		A9PB73_POPTR	RING-type E3 ubiquitin transferase
g60135.t1	125.957		5.48042	-4.75764		K4JSE7_NICBE	Regulator of gene silencing
g1666.t1	57.3724		2.5597	-4.7277		A1XX44_PACTE	Chloroplast bromodomain-containing protein (Fragment)
g18408.t1	26.0351		1.2096	-4.63776		Not annotated
g25233.t1	31.0045		1.50129	-4.61061		I3SYJ5_MEDTR	HMA domain-containing protein
g1306.t1	777.764		39.5824	-4.51329		B7P071_IPOBA	Expansin
g24646.t1	63.0403		3.23251	-4.5089		A0A1L6K533_POPTO	Cysteine dioxygenase
g60256.t1	25.2184		1.24737	-4.50648		A9P9D2_POPTR	BHLH family protein
g13732.t1	516.138		26.1795	-4.48548		NIA2_SOYBN	Inducible nitrate reductase [NADH] 2
g14407.t1	570.177		30.7945	-4.39075		ABAH2_SOLLC	Abscisic acid 8-hydroxylase CYP707A2
g724.t1	15.9762		0.899012	-4.37902		I3S7N0_LOTJA	RING-type domain-containing protein
g54115.t1	318.007		17.877	-4.33117		A0A2G9GPG1_9LAMI	Uncharacterised protein
g5499.t1	1055.31		59.0626	-4.32246		Q84XB2_SOLLC	Ethylene response factor 2
g46358.t1	23.5895		1.37897	-4.30012		Q6YCG3_VITVI	Wound induced protein-like (Fragment)
g39224.t1	168.728		9.80735	-4.29577		A0A1S4CXE9_TOBAC	Uncharacterised protein
g59165.t1	10.1773		0.622096	-4.29051		A0A1B1LZW2_BETPL	ZFP9
g63993.t1	856.617		50.0866	-4.27502		C6T881_SOYBN	Uncharacterised protein
g61307.t1	324.184		19.2817	-4.26254		G7IY77_MEDTR	Chaperone DnaJ domain protein
g54455.t1	8.46839		0.513289	-4.24325		A0A1U7XQB8_NICSY	Uncharacterised protein
g8865.t1	49.224		3.0879	-4.19267		A0A075IJ90_9MAGN	Auxin efflux carrier component (Fragment)
g60775.t1	5.5325		0.344552	-4.18605		C0PG04_MAIZE	Eukaryotic aspartyl protease family protein
g29406.t1	575.25		36.0076	-4.18252		A0A173H221_VICFA	Nodulin-like protein
g42002.t1	177.715		11.8763	-4.11565		A0A0U2JEM3_9ROSA	BHLH transcription factor
g25182.t1	120.707		8.19512	-4.10319		A0A3S8T948_DIOKA	Transcription factor Trihelix1
g31196.t1	36.9187		2.51164	-4.09332		B6T035_MAIZE	SAUR33-auxin-responsive SAUR family member
g51436.t1	14.385		0.972293	-4.09189		A0A484MHC8_9ASTE	Uncharacterised protein
g727.t1	121.639		8.39851	-4.08639		C6TAH2_SOYBN	RING-type domain-containing protein
g25204.t1	176.594		11.7566	-4.08233		A0A1S4BAJ9_TOBAC	protein DMR6-LIKE OXYGENASE 2-like
g18795.t1	359.553		25.4654	-4.01523		B6TB90_MAIZE	Cupin, RmlC-type
g61071.t1	270.846		19.3869	-3.99548		Not annotated
g41995.t1	62.2524		4.52862	-3.99517		E0CNU9_VITVI	Protein DETOXIFICATION
g18933.t1	109.848		8.05681	-3.97657		A9PDV9_POPTR	Cysteine dioxygenase
g25171.t1	115.367		8.7873	-3.93125		A0A3S8T948_DIOKA	Transcription factor Trihelix1
g61072.t1	211.025		15.9134	-3.92909		I3SKC5_LOTJA	Uncharacterised protein
g51430.t1	447.607		34.5088	-3.91025		A0A0B7NXR4_SOLLC	F box kelch like protein
g4749.t1	13.7684		1.06262	-3.90311		C0L7E7_ANNCH	Syntaxin-71
g27931.t1	12.104		0.918512	-3.89909		I3SNZ9_MEDTR	Uncharacterised protein
g30543.t1	19.478		1.52625	-3.87307		A0A075IJ90_9MAGN	Auxin efflux carrier component (Fragment)
g14527.t1	30.0417		2.32528	-3.87198		PILR1_LINPE	Bifunctional pinoresinol-lariciresinol reductase
g14528.t1	61.8823		4.78143	-3.86682		PILR1_LINPE	Bifunctional pinoresinol-lariciresinol reductase
g34210.t1	191.317		15.2338	-3.8426		Not annotated
g8864.t1	8.83459		0.726083	-3.82412		A0A075IH45_SANCA	Auxin efflux carrier component (Fragment)
g41698.t1	72.803		5.92189	-3.82364		B6SJX9_MAIZE	RING-H2 finger protein ATL5A
g26172.t1	106.704		8.64344	-3.82292		G7KXV9_MEDTR	Calcium-binding EF-hand protein
g40874.t1	16.1855		1.36131	-3.81083		A0A3G3C167_ACTDE	Polygalacturonase 3
g51768.t1	25.9664		2.17542	-3.80995		B7FGQ7_MEDTR	J domain-containing protein
g9136.t1	36.5004		2.96983	-3.79846		A9PG29_POPTR	Uncharacterised protein
g1398.t1	816.055		70.8066	-3.71187		A0A172J1X5_BOENI	Lateral organ boundaries domain protein
g48218.t1	11.8165		1.06002	-3.69593		I3S9L8_LOTJA	Transcription repressor
g8862.t1	8.77893		0.791567	-3.6872		A0A1B0T6T2_CHRMO	GRAS protein (Fragment)
g54116.t1	405.513		36.7129	-3.67692		A0A484K5S5_9ASTE	Uncharacterised protein
g48454.t1	8.05506		0.745387	-3.62178		A0A484LLH7_9ASTE	PMEI domain-containing protein
g4856.t1	11.4119		1.11224	-3.59252		I3T1E0_LOTJA	Uncharacterised protein
g25705.t1	26.4967		2.4832	-3.58181		A9XTM0_GOSHI	Fasciclin-like arabinogalactan protein 15
g25203.t1	9.04689		0.887132	-3.5648		B4FNL4_MAIZE	RING-H2 finger protein ATL54
g35322.t1	7.61064		0.756165	-3.55492		Not annotated
g4342.t1	430.85		42.9091	-3.55403		C6SVJ7_SOYBN	PRELI/MSF1 domain-containing protein
g54114.t1	25.7805		2.51959	-3.55385		Not annotated
g24792.t1	8.04963		0.791545	-3.54855		A0A2N9E312_FAGSY	Uncharacterised protein
g59239.t1	53.2244		5.1613	-3.5407		Not annotated
g30110.t1	45.535		4.66653	-3.50407		M1BC72_SOLTU	Uncharacterised protein
g55800.t1	12.1767		1.25026	-3.49951		A0A3Q7HRA9_SOLLC	Uncharacterised protein
g35087.t1	18.9096		1.96348	-3.49055		Q9ZSP9_SOLLC	Endoglucanase
g39221.t1	7.42221		0.797956	-3.45171		A0A2G9GZH1_9LAMI	RING-type domain-containing protein
g58120.t1	386.939		40.3449	-3.44393		A0A3S8T948_DIOKA	Transcription factor Trihelix1
g25974.t1	4.21577		0.456452	-3.40328		C6TGT4_SOYBN	RING-type domain-containing protein
g48952.t1	12.8439		1.38356	-3.40028		A0A1L6K500_POPTO	4-mannan synthase family protein
g62158.t1	122.635		13.2615	-3.39973		F6HXY6_VITVI	Midasin
g64056.t1	3.3405		0.368067	-3.39826		A0A438K994_VITVI	Argininosuccinate synthase, chloroplastic
g38539.t1	5.85857		0.653606	-3.39733		A0A151RUB0_CAJCA	Beta-amylase
g273.t1	453.708		51.6733	-3.35544		A9PDX5_POPTR	Uncharacterised protein
g21269.t1	4.18161		0.479738	-3.35262		A0A1U8G5K1_CAPAN	ankyrin-3-like
g39054.t1	8.56884		0.968719	-3.32226		A9PAI4_POPTR	Fatty acid hydroxylase domain-containing protein
g29432.t1	432.332		49.5269	-3.31609		A9PFH7_POPTR	Protein-serine/threonine phosphatase
g33094.t1	7.42002		0.865228	-3.30324		D7TY99_VITVI	Uncharacterised protein
g25730.t1	725.047		83.4633	-3.30314		A0A2J6MJN5_LACSA	Pyr_redox_2 domain-containing protein
g61969.t1	6.0206		0.700896	-3.29875		A0A068ENI6_DIOKA	Ethylene response factor 16
g4930.t1	8.09144		0.944012	-3.29784		D9ZJ81_MALDO	MYBR domain class transcription factor
g37228.t1	613.34		71.4775	-3.29625		C0PKH8_MAIZE	Uncharacterised protein
g35784.t1	13.5517		1.61	-3.29355		A0A2R6Q3J7_ACTCH	Glutamate receptor 3.1 like
g60089.t1	10.2359		1.21657	-3.29265		TPPH_ARATH	Probable trehalose-phosphate phosphatase H
g5359.t1	4.01327		0.481376	-3.28763		A0A1B0VCU2_FRAVE	Heat shock factor A6a
g41944.t1	204.849		23.8904	-3.28611		A9PK79_9ROSI	LOB domain-containing protein
g54328.t1	13.2883		1.60883	-3.27326		Not annotated
g46827.t1	371.238		44.7344	-3.25656		I3SD01_LOTJA	Uncharacterised protein
g55144.t1	183.371		22.4776	-3.24276		PME3_ARATH	Pectinesterase/pectinesterase inhibitor 3
g39107.t1	6.36061		0.772989	-3.23676		A9PAI4_POPTR	Fatty acid hydroxylase domain-containing protein
g38563.t1	46.9255		6.06294	-3.21893		A0A192AAX0_SOLRO	DnaJ-like protein
g59551.t1	10.482		1.32403	-3.20815		A0A314KJH6_NICAT	Myosin-binding protein 3
g33347.t1	10.5203		1.30605	-3.20518		VQ22_ARATH	VQ motif-containing protein 22
g185.t1	95.9435		12.3719	-3.19207		A0A2J6MJZ8_LACSA	AAI domain-containing protein
g2660.t1	38.6748		4.98751	-3.16432		F6H378_VITVI	Uncharacterised protein
g62308.t1	115.474		14.8432	-3.15517		F6HXY6_VITVI	Midasin
g265.t1	464.764		60.8623	-3.14819		A9PDX5_POPTR	Uncharacterised protein
g2310.t1	4.88427		0.643519	-3.14565		A9PGT9_POPTR	TPR_REGION domain-containing protein
g38216.t1	921.104		119.838	-3.1396		B9DGJ3_ARATH	AT4G12040 protein
g38325.t1	165.554		22.3296	-3.13798		FLZ1_ARATH	FCS-Like Zinc finger 1
g21270.t1	11.1057		1.482	-3.13112		A0A2G2ZQM4_CAPAN	ANK_REP_REGION domain-containing protein
g31094.t1	28.4995		3.82817	-3.12567		A9P7Z9_POPTR	RRM domain-containing protein
g30140.t1	231.057		31.0917	-3.12531		GASAE_ARATH	Gibberellin-regulated protein 14
g14410.t1	65.8281		8.82583	-3.11655		MWL1_ARATH	Isoform 2 of Protein MODIFYING WALL LIGNIN-1
g9971.t1	42.7685		5.80169	-3.11521		DIV_ANTMA	Transcription factor DIVARICATA
g58899.t1	51.0419		6.78792	-3.10496		OFT19_ARATH	O-fucosyltransferase 19
g30218.t1	38.8541		5.44662	-3.07677		A0A2I0WFU4_9ASPA	Ribonucleoside-diphosphate reductase small chain
g42363.t1	1474.29		199.11	-3.07665		STAD6_ARATH	Stearoyl-[acyl-carrier-protein] 9-desaturase 6, chloroplastic
g25936.t1	12.772		1.74063	-3.07162		B4FEC5_MAIZE	Transcription factor MYB36
g4892.t1	14.4335		2.04169	-3.06893		A5AT40_VITVI	Uncharacterised protein
g38510.t1	14.2313		1.95068	-3.06705		A0A151RUB0_CAJCA	Beta-amylase
g57118.t1	797.308		110.244	-3.03486		A0A1S3ZGF3_TOBAC	probable cysteine desulfurase
g21272.t1	4.55055		0.643153	-3.03408		Not annotated
g8740.t1	265.954		37.5398	-3.03386		A0A1Q3BEG8_CEPFO	RRM_1 domain-containing protein/zf-CCCH domain-containing protein/tRNA_U5-meth_tr domain-containing protein/RINGv domain-containing protein/Methyltransf_31 domain-containing protein
g12354.t1	16.3479		2.32394	-3.01125		CALM1_ARATH	Calmodulin-1
g59513.t1	590.085		84.2046	-2.99664		DIT2_SPIOL	Dicarboxylate transporter 2, chloroplastic
g5514.t1	7.98904		1.15691	-2.99124		Q9FWY8_ARATH	GATA transcription factor-like protein
g34529.t1	315.522		45.8667	-2.98901		C6TIA2_SOYBN	Uncharacterised protein
g9195.t1	10.6334		1.59081	-2.98632		A0A314KRG2_NICAT	Udp-glucuronate 4-epimerase 3
g53144.t1	73.0242		10.7684	-2.98583		A0A2H5Q4S6_CITUN	SAM domain-containing protein
g46354.t1	33.9289		4.94143	-2.97147		Not annotated
g59965.t1	22.521		3.39959	-2.96689		BH047_ARATH	Transcription factor bHLH47
g53797.t1	10.5464		1.56488	-2.96686		Not annotated
g48295.t1	37.5745		5.56388	-2.95695		D7TY99_VITVI	Uncharacterised protein
g16564.t1	375.04		56.215	-2.95279		Not annotated
g41943.t1	51.7513		7.86134	-2.95088		F6GZN0_VITVI	Uncharacterised protein
g26432.t1	30.6026		4.75853	-2.94751		GLPT5_ARATH	Putative glycerol-3-phosphate transporter 5
g25351.t1	14.5475		2.20769	-2.94662		C6TNM2_SOYBN	Uncharacterised protein
g23446.t1	813.211		119.678	-2.94299		I1SN88_HEVBR	Hypoia-responsive family protein 2
g54277.t1	9.48969		1.44621	-2.94294		Not annotated
g49752.t1	12.8065		1.96101	-2.93975		I6PBW1_FRAVE	YUC10
g41294.t1	25.2381		3.86693	-2.93642		Q8LAA8_ARATH	Glycerol kinase
g5496.t1	3.62162		0.557309	-2.93612		A0A068EXJ9_GOSHI	Endoglucanase
g2217.t1	86.77		13.1712	-2.9212		C6SYZ5_SOYBN	Uncharacterised protein
g10320.t1	9.36484		1.44158	-2.91365		Q8H0H4_TOBAC	Uncharacterised protein
g48211.t1	15.8705		2.45034	-2.91336		A0A0N9H622_COCNU	Non-specific serine/threonine protein kinase
g9260.t1	72.3312		11.0136	-2.90896		A0A1U7YY16_NICSY	probable methyltransferase PMT15
g54592.t1	6.24102		0.973836	-2.90667		M1BTQ7_SOLTU	Uncharacterised protein
g16863.t1	43.6231		6.71758	-2.89204		A0A068C5H0_CATRO	Putative universal stress protein
g46829.t1	15.7243		2.46783	-2.88965		C6THM4_SOYBN	Uncharacterised protein
g662.t1	11.2291		1.74474	-2.88785		I3S5Y5_MEDTR	Uncharacterised protein
g1932.t1	59.466		9.33281	-2.88477		Q94JT6_ARATH	At1g78070/F28K19_28
g42959.t1	28.2997		4.43711	-2.87812		A0A0V0HJX7_SOLCH	Putative nudix hydrolase 16, mitochondrial-like
g46290.t1	54.0433		8.64998	-2.86885		A0A2Z7BRA3_9LAMI	Uncharacterised protein
g61073.t1	249.783		39.4427	-2.85743		C6SWS5_SOYBN	Uncharacterised protein
g41731.t1	41.1258		6.57387	-2.84579		A0A172J234_BOENI	Small auxin up regulated protein
g12321.t1	6.43154		1.05939	-2.83839		I3SU65_LOTJA	Cytochrome b561 domain-containing protein
g41952.t1	28.3286		4.53878	-2.83601		A0A444YW68_ARAHY	Exocyst subunit Exo70 family protein
g50228.t1	25.7969		4.24028	-2.82675		C6T636_SOYBN	Dynein light chain
g20850.t1	45.0818		7.25436	-2.82525		B3SHI0_IPOBA	Peroxidase
g20751.t1	40.8991		6.60977	-2.82143		B3SHI0_IPOBA	Peroxidase
g912.t1	7.43096		1.2072	-2.82016		ATXR6_ARATH	Histone-lysine N-methyltransferase ATXR6
g50370.t1	334.699		54.0466	-2.81956		A0A1S4CQG9_TOBAC	Uncharacterised protein
g20857.t1	120.259		19.4984	-2.81149		B3SHI0_IPOBA	Peroxidase
g27115.t1	61.5751		10.3079	-2.80536		Not annotated
g42039.t1	20.2489		3.36582	-2.79907		A0A2N9FLK6_FAGSY	Glucose-6-phosphate isomerase
g38186.t1	8.37657		1.41841	-2.79789		B7FM72_MEDTR	Heat shock transcription factor B2A
g162.t1	140.57		23.6875	-2.79465		A9XTL5_GOSHI	Fasciclin-like arabinogalactan protein 10
g61074.t1	474.245		78.8798	-2.78838		I3SKC5_LOTJA	Uncharacterised protein
g46870.t1	11.4418		1.95522	-2.78707		M1ALX9_SOLTU	mRNA, 952 bp sequence
g29574.t1	23.8718		4.09787	-2.7858		A0A1J6KCF4_NICAT	Uncharacterised protein
g8826.t1	259.046		44.4757	-2.78491		T2DNA5_PHAVU	Aspartic proteinase nepenthesin-1-like protein
g54432.t1	14.3227		2.54685	-2.76593		H9TN50_SOYBN	Expansin B protein
g30461.t1	8.61532		1.50047	-2.76102		A0A1U7YDK4_NICSY	Uncharacterised protein
g9812.t1	56.6091		9.67038	-2.75981		A0A0H3YBR5_SALMI	Basic helix-loop-helix transcription factor
g38358.t1	2.26321		0.3888	-2.7553		Not annotated
g9926.t1	12.3242		2.13839	-2.75514		Not annotated
g53145.t1	28.8615		5.02346	-2.7512		Not annotated
g56372.t1	5.76927		0.991076	-2.73988		C6TCB8_SOYBN	Uncharacterised protein
g47071.t1	1735.18		295.993	-2.73923		PFPA_SOLTU	Pyrophosphate--fructose 6-phosphate 1-phosphotransferase subunit alpha
g30074.t1	62.5391		10.9215	-2.7369		A0A0U2T0P5_CAMSI	DNA binding with one finger 1 (Fragment)
g34101.t1	675.783		115.593	-2.73626		Not annotated
g55767.t1	7.76939		1.37284	-2.73499		Not annotated
g711.t1	14.1945		2.50012	-2.73412		Q94CJ4_9APIA	21 kDa extracellular calmodulin-binding protein
g47141.t1	20.8483		3.68801	-2.73016		A0A2I4GIL8_JUGRE	Bifunctional lysine-specific demethylase and histidyl-hydroxylase
g27261.t1	18.3651		3.24051	-2.72687		Not annotated
g12331.t1	15.9776		2.76727	-2.71973		A0A1J3CEI8_NOCCA	Calmodulin-5 (Fragment)
g4162.t1	245.017		42.2088	-2.71522		NDX1_ARATH	Protein NEOXANTHIN-DEFICIENT 1
g52794.t1	666.006		118.974	-2.71511		LBD40_ARATH	LOB domain-containing protein 40
g11345.t1	34.0978		6.18386	-2.71443		A0A1U7Z0P6_NICSY	F-box protein At1g30200-like
g26933.t1	3.45817		0.620176	-2.71073		F6H6F8_VITVI	Trehalose 6-phosphate phosphatase
g19654.t1	97.8319		17.2869	-2.7101		Not annotated
g34712.t1	35.6757		6.41738	-2.70114		D7LGZ7_ARALL	Uncharacterised protein
g4916.t1	419.704		74.4807	-2.69596		B5L8D2_SOLLC	Protein kinase 1b
g30535.t1	39.0771		6.9643	-2.69387		Not annotated
g29035.t1	8.8995		1.58843	-2.68323		Q2VCL2_SOLTU	Uncharacterised protein
g51619.t1	6.06919		1.11633	-2.68313		T2DLF8_PHAVU	Uncharacterised protein
g30783.t1	21.3569		3.85348	-2.6788		BZP61_ARATH	Basic leucine zipper 61
g9085.t1	238.873		44.0247	-2.64666		C6SZ02_SOYBN	FLZ-type domain-containing protein
g13731.t1	164.298		30.3573	-2.64324		I3SZ07_LOTJA	Histone H2A
g16111.t1	5.82194		1.09531	-2.63537		Not annotated
g5179.t1	2.52885		0.483756	-2.63472		A0A314L9V1_NICAT	Uncharacterised protein
g34528.t1	50.5862		9.36541	-2.63286		A0A2Z7BRA3_9LAMI	Uncharacterised protein
g54437.t1	224.667		41.7087	-2.62161		A9PDN1_POPTR	Uncharacterised protein
g48306.t1	102.704		19.128	-2.6192		F2VJF4_NICBE	Miraculin-like protein
g16875.t1	347.885		66.0791	-2.61611		C6SY88_SOYBN	Uncharacterised protein
g53277.t1	14.8887		2.89755	-2.60988		A0A068VAX2_COFCA	X8 domain-containing protein
g23312.t1	39.9534		7.4898	-2.609		Not annotated
g48284.t1	7.48277		1.416	-2.60765		CIPKA_ARATH	CBL-interacting serine/threonine-protein kinase 10
g55097.t1	4.04791		0.792303	-2.58887		A0A1U7X4G2_NICSY	Uncharacterised protein
g42137.t1	96.4955		18.8052	-2.58206		FLZ5_ARATH	FCS-Like Zinc finger 5
g26567.t1	270.142		51.9381	-2.58156		A0A1W7HBW6_SCODU	Cytochrome P450
g1011.t1	22.3507		4.4458	-2.57518		A0A484KPX2_9ASTE	Uncharacterised protein
g39392.t1	45.9675		9.15042	-2.57008		V7CDY9_PHAVU	Uncharacterised protein
g16584.t1	26.7467		5.21294	-2.55985		M1D0W3_SOLTU	Stress induced protein
g60564.t1	49.5551		9.91	-2.55176		A0A192AAX0_SOLRO	DnaJ-like protein
g60730.t1	6.61178		1.28408	-2.55088		A0A221C7X1_DIOKA	Phosphoribulokinase
g63777.t1	88.9434		17.7009	-2.54409		A0A1L5JJ43_PRUAV	Monodehydroascorbate reductase
g32072.t1	12.0321		2.40955	-2.54345		S4WZZ0_IPOBA	UDP-glucose 6-dehydrogenase
g60002.t1	16.3971		3.34045	-2.54276		A0A3Q7FSZ1_SOLLC	Uncharacterised protein
g59627.t1	307.588		60.757	-2.5338		A0A1J6I9X3_NICAT	WD_REPEATS_REGION domain-containing protein
g23969.t1	17.8965		3.61974	-2.53066		F6I6U3_VITVI	Protein-serine/threonine phosphatase
g42800.t1	5.55258		1.13186	-2.52814		MPSR1_ARATH	E3 ubiquitin-protein ligase MPSR1
g42540.t1	734.273		146.644	-2.52637		X5I189_IPONI	Xyloglucan endotransglucosylase/hydrolase
g904.t1	27.3323		5.42503	-2.52436		D7EZH2_IPOBA	Expansin-like 1 protein
g58557.t1	92.1178		18.912	-2.5207		A0A2R6Q4H2_ACTCH	Bifunctional endo-1,4-beta-xylanase
g23327.t1	559.824		111.76	-2.51937		A0A0H5ASB3_IPOBA	Ribulose bisphosphate carboxylase small chain
g59919.t1	129.743		26.3693	-2.51894		B6U170_MAIZE	Calmodulin binding protein
g542.t1	36.1335		7.55605	-2.51233		GASA5_ARATH	Gibberellin-regulated protein 5
g9465.t1	640.786		127.723	-2.5105		Q84XB2_SOLLC	Ethylene response factor 2
g30390.t1	37.1375		7.76419	-2.50798		A0A097PKR2_SOLLC	Quasimodo 3 (Fragment)
g41863.t1	13.0408		2.64129	-2.50752		Q9FZ13_SOLTU	Tuber-specific and sucrose-responsive element binding factor
g26035.t1	103.008		21.4049	-2.50195		Not annotated
g5269.t1	16.2407		3.38376	-2.49189		D7U343_VITVI	Uncharacterised protein
g20439.t1	9.23075		1.9426	-2.49021		A0A3Q7GUZ5_SOLLC	BZIP domain-containing protein
g54026.t1	59.9044		12.3712	-2.48873		ERF3_TOBAC	Ethylene-responsive transcription factor 3
g34702.t1	62.0697		12.7468	-2.48871		A0A1U7V169_NICSY	probable LRR receptor-like serine/threonine-protein kinase At1g07650
g11562.t1	7.95501		1.66053	-2.48755		A0A103XYM6_CYNCS	G-protein beta WD-40 repeat-containing protein
g16665.t1	8.35758		1.79375	-2.47799		ZFP4_ARATH	Zinc finger protein 4
g38296.t1	12.1023		2.54978	-2.47789		F2E5I5_HORVV	Predicted protein (Fragment)
g70.t1	58.084		12.1308	-2.47767		A0A438DMX9_VITVI	Uncharacterised protein
g29918.t1	39.1192		8.04514	-2.47478		C6TAV2_SOYBN	Uncharacterised protein
g61075.t1	183.528		39.0674	-2.47339		I3T9X4_LOTJA	Uncharacterised protein
g34102.t1	2004.86		414.774	-2.47168		Not annotated
g42321.t1	147.446		31.0091	-2.46844		I3T0B6_LOTJA	S-acyltransferase
g1880.t1	82.7468		17.3409	-2.46633		Q94JT6_ARATH	At1g78070/F28K19_28
g805.t1	54.8548		11.5986	-2.46467		A0A484KQF6_9ASTE	Uncharacterised protein
g20579.t1	30.6314		6.40748	-2.4643		A0A484NGM9_9ASTE	C2 NT-type domain-containing protein
g53685.t1	14.9855		3.1786	-2.46307		A0A1L6K5I7_POPTO	ENDO3c domain-containing protein
g26398.t1	5.0429		1.09025	-2.46126		GLPT5_ARATH	Putative glycerol-3-phosphate transporter 5
g20035.t1	9.11327		1.93595	-2.46006		Q84QD9_TOBAC	Avr9/Cf-9 induced kinase 1
g25230.t1	128.186		26.6365	-2.45932		Not annotated
g29276.t1	5.54332		1.182	-2.45784		Not annotated
g59680.t1	853.727		178.224	-2.45688		NIR_ARATH	Ferredoxin--nitrite reductase, chloroplastic
g16447.t1	21.0183		4.50123	-2.45523		F6HCI8_VITVI	RING-type domain-containing protein
g42320.t1	89.9824		19.2242	-2.44814		Not annotated
g47480.t1	9.38244		1.96176	-2.4443		D7T987_VITVI	MYB-like putative GARP-type transcription factor
g54125.t1	6.17639		1.33108	-2.4428		A9P837_POPTR	DUF4408 domain-containing protein
g23961.t1	23.2743		4.96481	-2.44255		A0A022S2U6_ERYGU	PPR_long domain-containing protein
g30118.t1	514.335		109.976	-2.44059		B6ZN58_TOBAC	Type 2 proly 4-hydroxylase
g24966.t1	425.578		91.4816	-2.43718		A9P969_POPTR	Uncharacterised protein
g2631.t1	89.0871		18.6238	-2.43644		A0A2Z4HNA4_IPOPC	Cathepsin B-like protein cysteine proteinase PIG3
g59980.t1	1769.13		374.539	-2.43643		A9PDL0_POPTR	Uncharacterised protein
g51966.t1	552.504		118.706	-2.43223		A0A484ME90_9ASTE	Uncharacterised protein
g25316.t1	20.3883		4.33086	-2.43165		B1NA69_IPOBA	DRE-binding transcription factor swDREB1
g62479.t1	8.24266		1.80544	-2.42342		Q9LYH2_ARATH	AT5g12010/F14F18_180
g26071.t1	8.00553		1.7567	-2.41903		Q76I29_IPONI	Gibberellin 3-oxidase-like protein
g54022.t1	70.3786		15.1878	-2.41809		ERF3_TOBAC	Ethylene-responsive transcription factor 3
g29961.t1	1047.97		227.157	-2.41068		A0A328DR81_9ASTE	Uncharacterised protein
g20831.t1	308.352		67.7162	-2.40692		I1KA36_SOYBN	Hexosyltransferase
g16474.t1	39.2585		8.49591	-2.40201		A0A1S4CW44_TOBAC	Uncharacterised protein
g34305.t1	173.811		38.9814	-2.39312		A0A2L1CF22_HEVBR	BZIP family protein
g39432.t1	23.4932		5.22581	-2.39308		K9JTW2_9ROSA	BCL-2-associated athanogene
g46551.t1	5.29934		1.19488	-2.39172		A9PHF2_POPTR	Uncharacterised protein
g13174.t1	4.73597		1.05142	-2.3898		A0A1X9QDS3_CAMSI	Auxin-responsive protein
g55037.t1	327.037		72.6201	-2.38965		C6TK17_SOYBN	FLZ-type domain-containing protein
g24569.t1	364.258		81.3886	-2.38648		C4P7S7_SORBI	Non-specific serine/threonine protein kinase
g30119.t1	49.5665		11.1996	-2.38309		MYB35_ARATH	Transcription factor MYB35
g53689.t1	22.7885		5.19119	-2.37295		A0A172WBZ8_NICBE	Gibberellin-regulated protein 14
g25464.t1	1649.4		364.333	-2.36519		B4FUP1_MAIZE	Hypoxia-responsive family protein
g59717.t1	24.4189		5.51817	-2.3588		A0A1U8DXC2_CAPAN	B3 domain-containing transcription factor VRN1
g38115.t1	1518.93		338.505	-2.35797		SYDC2_ARATH	Aspartate--tRNA ligase 2, cytoplasmic
g10309.t1	27.2211		6.1879	-2.35786		Q8H0H4_TOBAC	Uncharacterised protein
g29136.t1	156.879		35.9273	-2.35666		D5FI33_IPOBA	MADS-box protein
g30367.t1	19.3714		4.42455	-2.35431		MAON_SOLTU	NAD-dependent malic enzyme 59 kDa isoform, mitochondrial
g60698.t1	28.7918		6.52093	-2.35392		D7SX09_VITVI	Uncharacterised protein
g34986.t1	362.714		82.176	-2.35184		I3TAF4_LOTJA	Uncharacterised protein
g46144.t1	39.8738		9.17001	-2.35155		A0A1X9IT24_POPTO	Uncharacterised protein
g11229.t1	5.93531		1.36582	-2.35104		Not annotated
g34548.t1	6.19306		1.42658	-2.34852		F6HM35_VITVI	J domain-containing protein
g24786.t1	252.697		57.3202	-2.34526		A0A438DL29_VITVI	Putative calcium-binding protein CML36
g4546.t1	14.532		3.32559	-2.34472		NAC90_ARATH	NAC domain-containing protein 90
g14663.t1	288.694		66.2911	-2.34214		A0A068C9E6_CATRO	Putative universal stress protein (Fragment)
g25295.t1	9.99294		2.31927	-2.34072		A0A438H9Y5_VITVI	KDEL motif-containing protein 1
g25202.t1	12.2726		2.82045	-2.33976		A0A484LFC9_9ASTE	Uncharacterised protein
g16711.t1	7.44429		1.69183	-2.33671		GDU3_ARATH	Protein GLUTAMINE DUMPER 3
g8942.t1	205.905		46.7274	-2.33448		A9PBX3_POPTR	Uncharacterised protein
g602.t1	80.7844		18.6611	-2.3321		A0A2N9FLK6_FAGSY	Glucose-6-phosphate isomerase
g4714.t1	11.6052		2.70021	-2.32927		Not annotated
g25942.t1	145.956		33.3977	-2.324		A0A068LQG6_HEVBR	ATP-dependent 6-phosphofructokinase
g23482.t1	556.653		127.286	-2.32005		V9HYS7_MANES	Respiratory burst oxidase D
g1105.t1	7.41887		1.72488	-2.31323		M0ZXV8_SOLTU	Rapid alkalinization factor 3
g48300.t1	42.3029		9.8719	-2.30148		M1CKA4_SOLTU	Lemir
g21705.t1	9.19273		2.19991	-2.29783		SD25_ARATH	G-type lectin S-receptor-like serine/threonine-protein kinase SD2-5
g43028.t1	7.24773		1.73229	-2.29569		A0A384LMS3_ARATH	Aha1_N domain-containing protein
g29363.t1	35.1114		8.37994	-2.29063		TRXH1_ARATH	Thioredoxin H1
g46557.t1	128.959		30.5972	-2.28955		AROD1_ARATH	Arogenate dehydratase/prephenate dehydratase 1, chloroplastic
g49763.t1	9.16421		2.20338	-2.28312		AGP26_ARATH	Classical arabinogalactan protein 26
g61157.t1	7.6841		1.85774	-2.28082		Not annotated
g19953.t1	17.8641		4.3067	-2.27988		Not annotated
g53114.t1	4.16333		0.99758	-2.27505		I1JWL5_SOYBN	WD_REPEATS_REGION domain-containing protein
g4631.t1	6.04496		1.4779	-2.27162		B9HQP7_POPTR	C2H2 family protein
g25109.t1	67.5582		16.0853	-2.26268		A0A484K3B5_9ASTE	Uncharacterised protein
g5807.t1	6.52435		1.606	-2.25997		GDL29_ARATH	GDSL esterase/lipase At1g71691
g60450.t1	12.1326		3.02881	-2.25929		A0A0F6YGC7_9LAMI	Hexosyltransferase (Fragment)
g11613.t1	42.5326		10.5748	-2.25278		C6SVS2_SOYBN	AAI domain-containing protein
g4487.t1	5.26932		1.29915	-2.25199		Q9ZVD4_ARATH	Leucine-rich repeat receptor-like protein kinase
g41318.t1	64.3732		15.6312	-2.24965		I3SIQ9_MEDTR	Xyloglucan endotransglucosylase/hydrolase
g1079.t1	12.5585		3.12121	-2.24396		A0A0V0IU27_SOLCH	Putative LRR receptor-like serine/threonine-protein kinase-like
g47199.t1	40.4564		9.81673	-2.24395		D8L5E2_MEDTR	Thioredoxin
g41288.t1	9.41194		2.28448	-2.24246		A0A1U8MN08_GOSHI	Uncharacterised protein
g49045.t1	58.9898		14.3827	-2.2418		B9U2H7_TOBAC	Peroxisome biogenesis factor 13
g37399.t1	7.54597		1.85257	-2.23992		Not annotated
g43375.t1	461.971		113.674	-2.23939		Not annotated
g29434.t1	119.393		29.3627	-2.23929		NIPL1_ARATH	NEP1-interacting protein-like 1
g15856.t1	15.3122		3.75388	-2.23531		A0A1B1XV95_IPOBA	DRE-binding transcription factor DREB1B
g49379.t1	16.5625		4.19576	-2.23381		A0A172CPQ1_POPTO	Glutaredoxin family protein
g64112.t1	18.1999		4.45186	-2.23266		GDPD2_ARATH	Glycerophosphodiester phosphodiesterase GDPD2
g25941.t1	20.4858		5.01271	-2.23118		PFKA3_ARATH	ATP-dependent 6-phosphofructokinase 3
g42074.t1	161.968		39.7452	-2.23054		EXO_ARATH	Protein EXORDIUM
g46033.t1	5.95532		1.46889	-2.22919		C0PN94_MAIZE	Ras-related protein RABA1d
g9953.t1	410.71		102.747	-2.22619		AIRP2_ARATH	E3 ubiquitin-protein ligase AIRP2
g4964.t1	14.4239		3.61741	-2.22555		Not annotated
g12244.t1	36.8722		9.25156	-2.22294		D8UXL4_JATCU	DNA binding with one finger 1
g17961.t1	52.1666		13.1634	-2.2206		Not annotated
g10283.t1	71.0508		17.7512	-2.21702		Q8H0H4_TOBAC	Uncharacterised protein
g48986.t1	32.1263		8.0847	-2.2118		I3S130_LOTJA	RING-type E3 ubiquitin transferase
g61601.t1	5.95243		1.53238	-2.20843		W5XP73_SOLTU	22.7 kDa class IV small heat shock protein
g30167.t1	35.8078		8.97854	-2.20639		G5DF09_9LAMI	Raffinose synthase
g25343.t1	3.73756		0.953395	-2.20515		A0A1Y0ATR3_9ERIC	ERL1
g55264.t1	216.653		54.9841	-2.20118		A0A1S3XV54_TOBAC	protein CHUP1, chloroplastic-like
g42943.t1	3.25556		0.811874	-2.19552		Not annotated
g9354.t1	11.8816		3.05142	-2.19274		Not annotated
g32919.t1	84.4943		21.5559	-2.19032		ASPG2_ARATH	Protein ASPARTIC PROTEASE IN GUARD CELL 2
g20607.t1	385.865		99.6872	-2.18966		C0P4Q3_MAIZE	Heat shock protein 90 kDa
g47796.t1	16.786		4.28143	-2.18814		Not annotated
g14522.t1	8.2396		2.13726	-2.18627		A0A1U7V3I9_NICSY	protein LONGIFOLIA 1 isoform X2
g58320.t1	61.0639		15.6867	-2.18391		A9XTM0_GOSHI	Fasciclin-like arabinogalactan protein 15
g14125.t1	170.095		43.6274	-2.18336		DNJ20_ARATH	Chaperone protein dnaJ 20, chloroplastic
g35368.t1	123.23		31.4989	-2.18274		CIPKP_ARATH	CBL-interacting serine/threonine-protein kinase 25
g35701.t1	2.30042		0.59557	-2.18187		A0A172CJG9_POPTO	Calmodulin-binding protein 60-C
g34055.t1	3.01058		0.772077	-2.17857		K4B3M2_SOLLC	RBR-type E3 ubiquitin transferase
g34547.t1	246.933		63.4851	-2.17539		A0A1S3XLT6_TOBAC	TBC1 domain family member 5 homolog A-like
g25826.t1	50.1786		12.8425	-2.17496		F2DYB6_HORVV	Predicted protein
g61155.t1	3.94331		1.03935	-2.1733		A0A484KNJ1_9ASTE	Uncharacterised protein
g24221.t1	17.3417		4.54902	-2.1698		PLMT_ARATH	Phosphatidyl-N-methylethanolamine N-methyltransferase
g41594.t1	5.36884		1.39374	-2.16899		Q9XH70_PRUAR	Uncharacterised protein
g53278.t1	10.521		2.7841	-2.16874		PDCB2_ARATH	PLASMODESMATA CALLOSE-BINDING PROTEIN 2
g54942.t1	5.25678		1.36337	-2.16813		A9P7Z9_POPTR	RRM domain-containing protein
g17262.t1	72.4663		18.9696	-2.1658		F6I7D6_VITVI	Uncharacterised protein
g20603.t1	65.2572		17.2065	-2.1588		A0A075F2G5_TOBAC	GRAS10 protein
g26951.t1	6.49349		1.70296	-2.15744		F6HAL8_VITVI	Protein kinase domain-containing protein
g58795.t1	1105.84		284.432	-2.15607		Q43057_PANMI	Aspartate aminotransferase
g19645.t1	63.7661		16.883	-2.15586		PGLR_VITVI	Probable polygalacturonase
g7703.t1	36.5221		9.551	-2.1537		P4H1_ARATH	Prolyl 4-hydroxylase 1
g54424.t1	3.40052		0.886877	-2.15243		EPF1_ARATH	Protein EPIDERMAL PATTERNING FACTOR 1
g19755.t1	31.8866		8.41984	-2.15065		I3RJG0_COFAR	HSFA9
g11623.t1	24.5234		6.49312	-2.1493		A0A1J6HUH7_NICAT	Dead-box atp-dependent rna helicase 37
g24467.t1	6826.15		1766.64	-2.14706		Q84V95_LOTCO	Pyruvate decarboxylase 1
g41324.t1	66.1636		17.3504	-2.13783		Q3HNW2_APIGR	Xyloglucan endotransglucosylase/hydrolase
g50806.t1	116.352		31.3207	-2.13471		Q6DMQ8_TOBAC	Microsomal omega-6-desaturase
g22331.t1	5.27386		1.40623	-2.13457		Q153F8_EUCGG	Pectin acetylesterase (Fragment)
g54987.t1	7.6744		2.01389	-2.13382		A0A097P9S9_HEVBR	ABC transporter family protein
g61253.t1	100.051		27.2129	-2.12291		A0A2Z5TW83_9ASTE	Fasciclin-like arabinogalactan protein 2
g7742.t1	14.3114		3.80866	-2.11926		F2DJC5_HORVV	Predicted protein
g51609.t1	7.79461		2.12571	-2.1191		A0A484KKE4_9ASTE	Uncharacterised protein
g5343.t1	32.7676		8.64646	-2.11582		B9GS69_POPTR	F-box domain-containing protein
g33880.t1	11.1471		2.98499	-2.1135		A9PH65_POPTR	Uncharacterised protein
g30139.t1	172.944		46.5254	-2.11285		A9PD92_POPTR	Peroxidase
g37636.t1	14.92		4.00059	-2.11138		C0PN94_MAIZE	Ras-related protein RABA1d
g55268.t1	8.90034		2.38812	-2.11087		HXK1_SOLTU	Hexokinase-1
g16095.t1	4.91124		1.33018	-2.10999		A0A3Q7H2A0_SOLLC	Uncharacterised protein
g54109.t1	5.59989		1.49301	-2.10786		Not annotated
g29221.t1	473.867		129.173	-2.1068		A0A172J1X5_BOENI	Lateral organ boundaries domain protein
g14219.t1	9.09946		2.48941	-2.09466		Q8RXY3_ARATH	Methionyl-tRNA synthetase
g20207.t1	47.1494		12.6618	-2.09434		Not annotated
g34065.t1	144.179		39.7936	-2.09126		W9RRC0_9ROSA	Diaminopimelate decarboxylase 2
g43490.t1	17.6966		4.85657	-2.08917		A0A1U7YC03_NICSY	golgin subfamily A member 6-like protein 22
g11945.t1	17.9442		5.00373	-2.08886		C6TBW3_SOYBN	Uncharacterised protein
g54462.t1	9.15588		2.45462	-2.08638		C3H2_ARATH	Zinc finger CCCH domain-containing protein 2
g23481.t1	184.606		51.269	-2.08638		Q8GZD5_POPPZ	Xyloglucan endotransglucosylase/hydrolase
g34085.t1	2.54487		0.693381	-2.08483		Q84U02_ANTMA	Putative ternary complex factor MIP1
g25310.t1	133.68		37.0885	-2.08472		K9JTW2_9ROSA	BCL-2-associated athanogene
g54306.t1	41.1164		11.2367	-2.08137		I1I5A2_BRADI	Protein kinase domain-containing protein
g50547.t1	7.98616		2.18221	-2.08027		AGL12_ARATH	Agamous-like MADS-box protein AGL12
g25907.t1	124.018		34.2255	-2.07987		C6TBK6_SOYBN	Thioredoxin domain-containing protein
g137.t1	55.6011		15.0923	-2.07971		A0A1S3XLT1_TOBAC	chaperone protein dnaJ 11, chloroplastic-like
g38373.t1	12.5435		3.46538	-2.07851		W9R3C0_9ROSA	Lysine-specific demethylase REF6
g59114.t1	1801.07		490.192	-2.07639		A0A146GSQ8_ROSHC	Pyruvate decarboxylase
g50864.t1	3.30826		0.906566	-2.07523		A0A067ZY29_PLAAC	LRR.XII-like protein (Fragment)
g33778.t1	36.1497		9.87855	-2.07394		A0A484N3K1_9ASTE	Uncharacterised protein
g50597.t1	40.8392		11.2542	-2.07251		A0A1L6K413_POPTO	RING-type E3 ubiquitin transferase
g13309.t1	15.1976		4.26682	-2.06791		F2D0C3_HORVV	Amine oxidase
g39329.t1	21.8442		6.03288	-2.06691		Not annotated
g61118.t1	12.3777		3.47159	-2.06475		A0A2N9IEX4_FAGSY	Reverse transcriptase domain-containing protein
g35271.t1	121.836		33.8784	-2.06183		CIPKP_ARATH	CBL-interacting serine/threonine-protein kinase 25
g42501.t1	8.43786		2.36766	-2.06177		TDPC2_MAIZE	Mitochondrial thiamine diphosphate carrier 2
g51565.t1	25.3121		7.03672	-2.05687		Not annotated
g35077.t1	30.4038		8.53335	-2.0568		UGE5_ARATH	UDP-glucose 4-epimerase 5
g34533.t1	14.6294		4.11215	-2.05277		A0A223HH96_9SOLA	TTS protein
g61812.t1	17.405		4.94122	-2.05241		B7FMX8_MEDTR	Lipid transfer protein
g12607.t1	3.43228		0.986789	-2.05013		FH8_ARATH	Formin-like protein 8
g37635.t1	67.0216		18.6715	-2.04679		C0PN94_MAIZE	Ras-related protein RABA1d
g11139.t1	4.47441		1.24227	-2.04457		F6HHB9_VITVI	Peptidase A1 domain-containing protein
g58124.t1	88.6722		24.7507	-2.03619		A9P7U5_POPTR	Pyruvate kinase
g41820.t1	25.7511		7.28252	-2.03436		I3SHR3_LOTJA	Uncharacterised protein
g905.t1	2013.11		566.677	-2.03338		A9PB29_POPTR	Major facilitator superfamily domain-containing protein 5
g58697.t1	44.4233		12.6722	-2.03326		V9XSB7_TOBAC	ABRE binding factor
g50529.t1	12.0037		3.47061	-2.03302		A0A1S2XYL5_CICAR	receptor protein kinase-like protein ZAR1
g60530.t1	100.055		28.7941	-2.02523		LPAAT_ARATH	1-acylglycerol-3-phosphate O-acyltransferase
g29094.t1	3.86945		1.11912	-2.0233		1A13_SOLLC	1-aminocyclopropane-1-carboxylate synthase 3
g8247.t1	7.80889		2.23086	-2.02145		A0A328EDJ8_9ASTE	TLDc domain-containing protein
g20830.t1	21.2295		6.1621	-2.02051		Q9LLS0_NICRU	Phosphatidylinositol 4-phosphate 5-kinase
g33858.t1	19.5822		5.78459	-2.01871		ARR15_ARATH	Two-component response regulator ARR15
g41272.t1	19.3807		5.53477	-2.01853		A0A151RPK9_CAJCA	Uncharacterised protein
g41008.t1	199.501		56.9029	-2.01605		Q3HNW2_APIGR	Xyloglucan endotransglucosylase/hydrolase
g12473.t1	5.88863		1.68851	-2.01535		COL16_ARATH	Zinc finger protein CONSTANS-LIKE 16
g62017.t1	9.80086		2.84721	-2.01122		P93346_TOBAC	NT16 polypeptide
g34051.t1	8.17088		2.41391	-2.01097		A0A1X9IT10_POPTO	Kinesin-related protein 11-like isoform X2
g38063.t1	184.867		53.1242	-2.01091		A0A2Z4HNP6_IPOPC	Gamma-glutamylcyclotransferase
g4282.t1	6.94877		2.00993	-2.0102		Not annotated
g31252.t1	17.5088		5.10519	-2.00901		A0A484KXL2_9ASTE	Not annotated
g46042.t1	7.58834		2.19647	-2.00884		C0PN94_MAIZE	Ras-related protein RABA1d
g352.t1	238.06		69.2615	-2.00633		C8YZB2_CAPAN	UPA19
g8922.t1	397.12		114.104	-2.00474		F6HMT5_VITVI	Not annotated
g13668.t1	383.081		111.687	-2.00471		Q8GZV0_TOBAC	Obtusifoliol-14-demethylase
g32181.t1	44.2046		12.7572	-2.00369		A0A1S4A7K3_TOBAC	Not annotated
g4706.t1	24.5903		7.16419	-2.00177		A0A484NF92_9ASTE	Not annotated
g54916.t1	85.9222		24.9263	-2.00114		I3S130_LOTJA	RING-type E3 ubiquitin transferase

## Sheet: Table S8
Supplementary Table S8. Downregulated DEGs common to WH2 and WH3.
	BH		WH2			WH3			Annotation
Gene ID	TPM		TPM	logFC		TPM	logFC		UNIPROT_ID	Protein_name
g5661.t1	3.75587		0.0258539	-7.20553		0.122632	-5.17784		A0A2K3PM58_TRIPR	Ribonuclease H (Fragment)
g1103.t1	6.14924		0.161028	-5.32556		0.132539	-5.75827		ABA2_SPIOL	Zeaxanthin epoxidase, chloroplastic
g60940.t1	32.8942		4.61721	-2.90179		0.559369	-6.06829		A0A0D9YPW1_9ORYZ	Uncharacterised protein
g1652.t1	154.946		14.0754	-3.53753		4.91413	-5.20917		A1XX44_PACTE	Chloroplast bromodomain-containing protein (Fragment)
g55592.t1	21.3148		4.05847	-2.46387		0.403878	-5.93156		Not annotated
g59911.t1	301.493		44.2163	-2.82803		7.35588	-5.54594		A0A0H4CVZ2_BETPL	Poly [ADP-ribose] polymerase
g19652.t1	121.032		14.5831	-3.12378		4.56653	-4.93214		K4CPE1_SOLLC	Uncharacterised protein
g1666.t1	57.3724		6.04469	-3.32436		2.5597	-4.7277		A1XX44_PACTE	Chloroplast bromodomain-containing protein (Fragment)
g25538.t1	13.2119		3.00156	-2.21244		0.278319	-5.76695		Not annotated
g40874.t1	16.1855		1.15681	-3.8841		1.36131	-3.81083		A0A3G3C167_ACTDE	Polygalacturonase 3
g60135.t1	125.957		17.1365	-2.93408		5.48042	-4.75764		K4JSE7_NICBE	Regulator of gene silencing
g24646.t1	63.0403		7.62425	-3.11533		3.23251	-4.5089		A0A1L6K533_POPTO	Uncharacterised protein
g29880.t1	21.5882		5.01755	-2.1626		0.586415	-5.38627		Not annotated
g724.t1	15.9762		1.86194	-3.1452		0.899012	-4.37902		I3S7N0_LOTJA	RING-type domain-containing protein
g30553.t1	589.881		104.294	-2.56228		24.722	-4.78584		A9PB73_POPTR	Uncharacterised protein
g59155.t1	292.76		61.6562	-2.31449		10.082	-5.03253		Not annotated
g25233.t1	31.0045		5.24194	-2.64073		1.50129	-4.61061		I3SYJ5_MEDTR	HMA domain-containing protein
g727.t1	121.639		15.6318	-3.00629		8.39851	-4.08639		C6TAH2_SOYBN	RING-type domain-containing protein
g18408.t1	26.0351		5.33604	-2.36826		1.2096	-4.63776		Not annotated
g1306.t1	777.764		147.571	-2.46723		39.5824	-4.51329		B7P071_IPOBA	Expansin
g14407.t1	570.177		99.1079	-2.58328		30.7945	-4.39075		ABAH2_SOLLC	Abscisic acid 8-hydroxylase CYP707A2
g61072.t1	211.025		30.0223	-2.89133		15.9134	-3.92909		I3SKC5_LOTJA	Uncharacterised protein
g61307.t1	324.184		62.0968	-2.45848		19.2817	-4.26254		G7IY77_MEDTR	Chaperone DnaJ domain protein
g5499.t1	1055.31		215.316	-2.36756		59.0626	-4.32246		Q84XB2_SOLLC	Ethylene response factor 2
g60256.t1	25.2184		5.87141	-2.16992		1.24737	-4.50648		A9P9D2_POPTR	BHLH family protein
g51436.t1	14.385		2.61868	-2.5453		0.972293	-4.09189		A0A484MHC8_9ASTE	Uncharacterised protein
g31196.t1	36.9187		6.74548	-2.5378		2.51164	-4.09332		B6T035_MAIZE	SAUR33-auxin-responsive SAUR family member
g13732.t1	516.138		125.72	-2.11585		26.1795	-4.48548		NIA2_SOYBN	Inducible nitrate reductase [NADH] 2
g4856.t1	11.4119		1.51076	-2.99454		1.11224	-3.59252		I3T1E0_LOTJA	Uncharacterised protein
g38563.t1	46.9255		4.80124	-3.35227		6.06294	-3.21893		A0A192AAX0_SOLRO	DnaJ-like protein
g8862.t1	8.77893		1.29815	-2.80762		0.791567	-3.6872		A0A1B0T6T2_CHRMO	GRAS protein (Fragment)
g54116.t1	405.513		63.0435	-2.75236		36.7129	-3.67692		A0A484K5S5_9ASTE	Uncharacterised protein
g54455.t1	8.46839		1.99135	-2.14777		0.513289	-4.24325		A0A1U7XQB8_NICSY	Uncharacterised protein
g41995.t1	62.2524		12.7037	-2.3849		4.52862	-3.99517		E0CNU9_VITVI	Protein DETOXIFICATION
g42002.t1	177.715		39.8732	-2.23047		11.8763	-4.11565		A0A0U2JEM3_9ROSA	BHLH transcription factor
g54115.t1	318.007		82.1684	-2.00827		17.877	-4.33117		A0A2G9GPG1_9LAMI	Uncharacterised protein
g25182.t1	120.707		28.0239	-2.1675		8.19512	-4.10319		A0A3S8T948_DIOKA	Transcription factor Trihelix1
g31094.t1	28.4995		3.69691	-3.04005		3.82817	-3.12567		A9P7Z9_POPTR	RRM domain-containing protein
g35322.t1	7.61064		1.45892	-2.45831		0.756165	-3.55492		Not annotated
g14527.t1	30.0417		7.27962	-2.11427		2.32528	-3.87198		PILR1_LINPE	Bifunctional pinoresinol-lariciresinol reductase
g60089.t1	10.2359		1.69303	-2.66928		1.21657	-3.29265		TPPH_ARATH	Probable trehalose-phosphate phosphatase H
g39054.t1	8.56884		1.48493	-2.61307		0.968719	-3.32226		A9PAI4_POPTR	Fatty acid hydroxylase domain-containing protein
g39221.t1	7.42221		1.44058	-2.44993		0.797956	-3.45171		A0A2G9GZH1_9LAMI	RING-type domain-containing protein
g4892.t1	14.4335		2.16527	-2.82562		2.04169	-3.06893		A5AT40_VITVI	Uncharacterised protein
g8826.t1	259.046		32.6695	-3.05106		44.4757	-2.78491		T2DNA5_PHAVU	Aspartic proteinase nepenthesin-1-like protein
g25203.t1	9.04689		2.05329	-2.22512		0.887132	-3.5648		B4FNL4_MAIZE	RING-H2 finger protein ATL54
g25974.t1	4.21577		0.905124	-2.31977		0.456452	-3.40328		C6TGT4_SOYBN	RING-type domain-containing protein
g51619.t1	6.06919		0.82974	-2.9783		1.11633	-2.68313		T2DLF8_PHAVU	Uncharacterised protein
g54432.t1	14.3227		2.15596	-2.83389		2.54685	-2.76593		H9TN50_SOYBN	Expansin B protein
g185.t1	95.9435		19.4335	-2.39175		12.3719	-3.19207		A0A2J6MJZ8_LACSA	AAI domain-containing protein
g38539.t1	5.85857		1.38088	-2.16774		0.653606	-3.39733		A0A151RUB0_CAJCA	Beta-amylase
g26432.t1	30.6026		5.32756	-2.60668		4.75853	-2.94751		GLPT5_ARATH	Putative glycerol-3-phosphate transporter 5
g53797.t1	10.5464		1.84767	-2.58201		1.56488	-2.96686		Not annotated
g64056.t1	3.3405		0.813814	-2.12495		0.368067	-3.39826		A0A438K994_VITVI	Argininosuccinate synthase, chloroplastic
g55144.t1	183.371		42.8226	-2.17592		22.4776	-3.24276		PME3_ARATH	Pectinesterase/pectinesterase inhibitor 3
g61074.t1	474.245		81.0552	-2.61834		78.8798	-2.78838		I3SKC5_LOTJA	Uncharacterised protein
g1011.t1	22.3507		3.36814	-2.82324		4.4458	-2.57518		A0A484KPX2_9ASTE	Uncharacterised protein
g46870.t1	11.4418		2.02051	-2.5992		1.95522	-2.78707		M1ALX9_SOLTU	Uncharacterised protein
g9195.t1	10.6334		2.19621	-2.37482		1.59081	-2.98632		A0A314KRG2_NICAT	Udp-glucuronate 4-epimerase 3
g33347.t1	10.5203		2.63607	-2.1054		1.30605	-3.20518		VQ22_ARATH	VQ motif-containing protein 22
g26398.t1	5.0429		0.757771	-2.80737		1.09025	-2.46126		GLPT5_ARATH	Putative glycerol-3-phosphate transporter 5
g30140.t1	231.057		55.8499	-2.13502		31.0917	-3.12531		GASAE_ARATH	Gibberellin-regulated protein 14
g25351.t1	14.5475		3.11074	-2.30064		2.20769	-2.94662		C6TNM2_SOYBN	Uncharacterised protein
g61073.t1	249.783		52.9249	-2.31329		39.4427	-2.85743		C6SWS5_SOYBN	Uncharacterised protein
g9971.t1	42.7685		11.2489	-2.00672		5.80169	-3.11521		DIV_ANTMA	Transcription factor DIVARICATA
g49752.t1	12.8065		3.00855	-2.17309		1.96101	-2.93975		I6PBW1_FRAVE	YUC10
g55097.t1	4.04791		0.77197	-2.4778		0.792303	-2.58887		A0A1U7X4G2_NICSY	Uncharacterised protein
g30390.t1	37.1375		6.96625	-2.50451		7.76419	-2.50798		A0A097PKR2_SOLLC	Quasimodo 3 (Fragment)
g61075.t1	183.528		34.0392	-2.51013		39.0674	-2.47339		I3T9X4_LOTJA	Uncharacterised protein
g38296.t1	12.1023		2.25494	-2.50301		2.54978	-2.47789		F2E5I5_HORVV	Predicted protein (Fragment)
g41294.t1	25.2381		6.61151	-2.0054		3.86693	-2.93642		Q8LAA8_ARATH	Glycerol kinase
g12321.t1	6.43154		1.57194	-2.09949		1.05939	-2.83839		I3SU65_LOTJA	Cytochrome b561 domain-containing protein
g27115.t1	61.5751		14.9968	-2.12746		10.3079	-2.80536		Not annotated
g49763.t1	9.16421		1.55325	-2.64444		2.20338	-2.28312		AGP26_ARATH	Classical arabinogalactan protein 26
g53277.t1	14.8887		3.20525	-2.29896		2.89755	-2.60988		A0A068VAX2_COFCA	X8 domain-containing protein
g53689.t1	22.7885		4.21183	-2.52667		5.19119	-2.37295		A0A172WBZ8_NICBE	Gibberellin-regulated protein 14
g52794.t1	666.006		152.997	-2.17962		118.974	-2.71511		LBD40_ARATH	LOB domain-containing protein 40
g60450.t1	12.1326		2.13781	-2.60403		3.02881	-2.25929		A0A0F6YGC7_9LAMI	Hexosyltransferase (Fragment)
g542.t1	36.1335		7.73328	-2.32109		7.55605	-2.51233		GASA5_ARATH	Gibberellin-regulated protein 5
g5179.t1	2.52885		0.600332	-2.17313		0.483756	-2.63472		A0A314L9V1_NICAT	X8 domain-containing protein
g27261.t1	18.3651		4.8397	-2.01339		3.24051	-2.72687		Not annotated
g11345.t1	34.0978		9.00134	-2.01887		6.18386	-2.71443		A0A1U7Z0P6_NICSY	F-box protein At1g30200-like
g16665.t1	8.35758		1.9174	-2.20564		1.79375	-2.47799		ZFP4_ARATH	Zinc finger protein 4
g34051.t1	8.17088		1.26329	-2.78729		2.41391	-2.01097		A0A1X9IT10_POPTO	Kinesin-related protein 11-like isoform X2
g29221.t1	473.867		78.4864	-2.67307		129.173	-2.1068		A0A172J1X5_BOENI	Lateral organ boundaries domain protein
g29094.t1	3.86945		0.650714	-2.66506		1.11912	-2.0233		1A13_SOLLC	1-aminocyclopropane-1-carboxylate synthase 3
g61253.t1	100.051		18.3181	-2.53277		27.2129	-2.12291		A0A2Z5TW83_9ASTE	Fasciclin-like arabinogalactan protein 2
g4487.t1	5.26932		1.09824	-2.34194		1.29915	-2.25199		Q9ZVD4_ARATH	Leucine-rich repeat receptor-like protein kinase
g53278.t1	10.521		2.12019	-2.39793		2.7841	-2.16874		PDCB2_ARATH	PLASMODESMATA CALLOSE-BINDING PROTEIN 2
g33858.t1	19.5822		3.63801	-2.49543		5.78459	-2.01871		ARR15_ARATH	Two-component response regulator ARR15
g4714.t1	11.6052		2.69599	-2.1837		2.70021	-2.32927		Not annotated
g11613.t1	42.5326		9.57678	-2.23807		10.5748	-2.25278		C6SVS2_SOYBN	AAI domain-containing protein
g62017.t1	9.80086		1.89333	-2.45073		2.84721	-2.01122		P93346_TOBAC	NT16 polypeptide
g51609.t1	7.79461		1.65457	-2.33255		2.12571	-2.1191		A0A484KKE4_9ASTE	Uncharacterised protein
g43028.t1	7.24773		1.86996	-2.02006		1.73229	-2.29569		A0A384LMS3_ARATH	Aha1_N domain-containing protein
g20603.t1	65.2572		15.6631	-2.14016		17.2065	-2.1588		A0A075F2G5_TOBAC	GRAS10 protein
g54942.t1	5.25678		1.39152	-2.00114		1.36337	-2.16813		A9P7Z9_POPTR	RRM domain-containing protein
g22331.t1	5.27386		1.38395	-2.00726		1.40623	-2.13457		Q153F8_EUCGG	Pectin acetylesterase (Fragment)
g61812.t1	17.405		4.35064	-2.07678		4.94122	-2.05241		B7FMX8_MEDTR	Lipid transfer protein
g50529.t1	12.0037		3.11167	-2.02631		3.47061	-2.03302		A0A1S2XYL5_CICAR	receptor protein kinase-like protein ZAR1

## Sheet: Table S9
Supplementary Table S9. Comparison of gene expression levels of g1103.t1, g1106.t1 and g16894.t1 between RNA-seq and quantitative real-time polymerase chain reaction (qRT-PCR).
			Gene expression level
			RNA-seq	qRT-PCR
g1103.t1	WH2		-5.33	-7.12 ± 0.43
	WH3		-5.76	-6.25 ± 0.12
g1106.t1	WH2		-0.54	-0.51 ± 0.02
	WH3		-0.72	-0.35 ± 0.31
g16894.t1	WH2		-1.68	-1.17 ± 0.07
	WH3		-1.61	-1.59 ± 0.25
Gene expression levels are expressed as logFC in RNA-seq and as -ΔΔCt value (mean ± SE, n = 3) in qRT-PCR compared to BH.
